# Supplementary material for: Effect of Preoperative Risk Group Stratification on Oncologic Outcomes of Patients with Adverse Pathologic Findings at Radical Prostatectomy
Source: PLoS One. 2016 Oct 7;11(10):e0164497. doi: 10.1371/journal.pone.0164497 (PMC5055349; doi:10.1371/journal.pone.0164497)
Supplement: S1 File — (XLS) [file pone.0164497.s001.xls]

## Sheet: 0305 data
no	opyear	age	psa	bxgs	cStage	riskgroup_A	ece	svi	pt	psm	apf	rpgs1	bcr	BCR_free_survival	expire	FU_duration	Overall_survival	PC_specific__survival	compcadeath
1	1992	65	50	6	4	2	1	1	2	1	1	0	0	231	0	278	278	278	0
2	1995	62	44	7	2	2	1	0	1	1	1	1	1	60	0	244	244	244	0
3	1995	60	41	9	2	2	1	0	1	0	1	2	0	21	1	63	63	63	1
4	1995	66	29.1	7	2	2	1	1	2	1	1	1	1	70	0	242	242	242	0
5	1995	58	25	3	3	2	1	0	1	0	1	0	0	213	0	240	240	240	0
6	1995	65	98	6	2	2	1	0	1	1	1	2	1	56	1	136	136	136	2
7	1995	81	9	7	2	1	1	0	1	0	1	2	0	87	0	237	237	237	0
8	1995	66	32	6	1	2	0	0	0	0	0	0	1	52	1	187	187	187	2
9	1995	66	15	8	2	2	0	0	0	0	0	0	0	235	0	235	235	235	0
10	1996	58	6.6	8	1	2	1	1	2	0	1	1	1	61	0	234	234	234	0
11	1996	67	50	8	1	2	1	1	2	1	1	2	1	2	1	228	228	228	2
12	1996	65	38	6	2	2	0	0	0	0	0	0	0	231	0	231	231	231	0
13	1996	40	13.9	6	1	1	1	0	1	0	1	0	1	6	0	231	231	231	0
14	1996	57	13	7	1	1	0	0	0	0	0	0	0	80	0	230	230	230	0
15	1996	58	11	7	2	1	0	0	0	1	1	1	1	44	1	69	69	69	1
16	1996	72	23	3	2	2	1	0	1	1	1	1	1	20	1	210	210	210	2
17	1996	63	8	4	1	0	0	0	0	0	0	0	0	162	1	172	172	172	2
18	1996	67	15	6	1	1	1	1	2	0	1	2	0	59	1	90	90	90	1
19	1996	65	8	3	1	0	0	0	0	0	0	0	1	49	1	182	182	182	2
20	1996	43	18	8	3	2	1	1	2	1	1	2	1	38	1	124	124	124	2
21	1997	63	15	9	2	2	1	1	2	1	1	2	1	39	1	176	176	176	1
22	1997	63	4.79	2	1	0	0	0	0	0	0	0	0	103	1	112	112	112	2
23	1997	54	14	4	3	2	1	0	1	0	1	0	0	181	1	204	204	204	2
24	1997	56	64.24	6	2	2	1	1	2	1	1	1	1	10	0	217	217	217	0
25	1997	54	12	3	3	2	1	0	1	1	1	1	1	30	0	216	216	216	0
26	1997	66	11.43	9	3	2	1	0	1	1	1	2	1	15	1	17	17	17	1
27	1998	56	7.82	4	1	0	0	0	0	0	0	0	1	8	0	209	209	209	0
28	1998	47	110.49	6	1	2	1	1	2	1	1	2	1	23	1	173	173	173	2
29	1998	67	11.58	7	3	2	1	1	2	1	1	1	1	10	1	47	47	47	1
30	1998	58	13.48	3	1	1	1	0	1	1	1	1	1	26	0	207	207	207	0
31	1998	63	22.33	4	2	2	1	1	2	1	1	0	0	23	1	93	93	93	1
32	1998	66	40	10	2	2	1	1	2	1	1	2	1	52	0	206	206	206	0
33	1998	70	26.7	6	3	2	1	0	1	1	1	1	1	19	0	206	206	206	0
34	1998	68	44.75	8	2	2	1	1	2	1	1	2	1	50	0	205	205	205	0
35	1998	71	33.7	5	3	2	1	0	1	1	1	2	1	19	1	26	26	26	1
36	1998	57	13.32	5	2	1	0	0	0	0	0	0	0	32	0	204	204	204	0
37	1998	63	8.52	5	3	2	0	0	0	1	1	1	0	18	0	203	203	203	0
38	1998	63	33.26	6	1	2	0	0	0	0	0	1	0	101	0	203	203	203	0
39	1998	64	5.8	6	1	0	1	0	1	1	1	0	0	198	0	201	201	201	0
40	1998	66	15.6	6	2	1	1	0	1	1	1	1	1	24	1	69	69	69	2
41	1998	62	94.13	9	1	2	1	1	2	1	1	1	1	30	0	200	200	200	0
42	1999	64	8.09	6	1	0	1	0	1	1	1	0	1	13	0	195	195	195	0
43	1999	67	17.21	4	3	2	1	1	2	1	1	2	1	11	1	86	86	86	1
44	1999	64	22.3	8	2	2	0	0	0	0	0	2	1	17	0	195	195	195	0
45	1999	62	4.58	4	2	0	0	0	0	1	1	1	1	11	0	193	193	193	0
46	1999	52	18.38	8	1	2	0	0	0	1	1	0	1	8	0	193	193	193	0
47	1999	71	17.2	7	2	1	1	0	1	1	1	1	0	43	1	128	128	128	2
48	1999	72	15.6	6	2	1	1	0	1	1	1	2	0	24	0	192	192	192	0
49	1999	60	12.74	8	2	2	1	1	2	1	1	2	1	9	1	50	50	50	2
50	1999	50	10	6	1	1	0	0	0	0	0	1	0	41	0	189	189	189	0
51	1999	54	7.94	6	1	0	1	0	1	0	1	1	0	60	0	188	188	188	0
52	1999	70	10.37	4	2	1	1	0	1	1	1	0	0	152	1	164	164	164	2
53	2000	72	6.76	8	2	2	0	0	0	0	0	0	0	38	1	176	176	176	2
54	2000	65	2.71	6	2	1	0	0	0	0	0	0	0	181	0	185	185	185	0
55	2000	70	11.81	6	3	2	0	0	0	1	1	0	0	121	0	185	185	185	0
56	2000	62	234	9	1	2	1	0	1	1	1	1	1	75	0	184	184	184	0
57	2000	66	7.4	7	1	1	1	0	1	0	1	1	0	6	0	182	182	182	0
58	2000	65	51	7	1	2	0	0	0	0	0	1	1	50	0	181	181	181	0
59	2000	60	31.71	7	2	2	0	0	0	1	1	1	1	25	1	124	124	124	2
60	2000	67	15.83	7	2	1	0	0	0	0	0	1	0	114	1	126	126	126	2
61	2001	61	13.72	9	3	2	1	1	2	0	1	2	1	49	0	173	173	173	0
62	2001	73	23.32	8	1	2	1	0	1	0	1	1	1	5	1	120	120	120	1
63	2001	60	8.19	8	1	2	1	0	1	0	1	1	0	23	0	172	172	172	0
64	2001	70	89.26	9	1	2	1	0	1	1	1	2	1	7	1	156	156	156	1
65	2001	59	6.31	9	2	2	1	0	1	0	1	2	0	50	1	64	64	64	1
66	2001	64	13.16	7	2	1	0	0	0	0	0	1	0	10	0	171	171	171	0
67	2001	65	7.3	8	3	2	1	1	2	1	1	2	1	3	1	42	42	42	1
68	2001	60	19.96	7	1	1	1	0	1	1	1	2	0	18	1	45	45	45	1
69	2001	66	17.24	7	2	1	0	0	0	1	1	1	1	83	0	170	170	170	0
70	2001	62	17.79	7	1	1	1	0	1	0	1	1	1	16	0	170	170	170	0
71	2001	66	25	8	4	2	0	0	0	1	1	1	1	5	0	169	169	169	0
72	2001	66	12.58	8	2	2	1	0	1	1	1	2	1	27	0	169	169	169	0
73	2001	67	10.6	6	1	1	0	0	0	0	0	0	0	100	0	168	168	168	0
74	2001	61	4.13	6	2	1	1	0	1	0	1	1	0	157	0	168	168	168	0
75	2001	65	1.12	5	1	0	0	0	0	0	0	0	0	162	0	167	167	167	0
76	2001	66	12	7	1	1	1	0	1	1	1	1	1	3	0	167	167	167	0
77	2001	64	8.44	5	1	0	1	0	1	1	1	0	1	54	0	167	167	167	0
78	2001	64	100	8	1	2	1	0	1	1	1	2	0	121	0	166	166	166	0
79	2001	64	456.33	9	2	2	1	0	1	1	1	2	1	17	0	164	164	164	0
80	2001	72	12.13	7	1	1	0	0	0	0	0	1	1	70	0	163	163	163	0
81	2002	64	26.66	7	2	2	1	0	1	1	1	1	1	3	0	162	162	162	0
82	2002	63	17.09	5	2	1	0	0	0	1	1	0	0	44	0	161	161	161	0
83	2002	66	39.11	6	2	2	1	0	1	1	1	1	1	4	1	31	31	31	2
84	2002	50	5.2	6	1	0	1	0	1	0	1	1	0	147	0	161	161	161	0
85	2002	61	31.22	6	2	2	0	0	0	0	0	2	1	7	1	65	65	65	1
86	2002	61	18.53	7	1	1	1	0	1	0	1	0	0	138	0	158	158	158	0
87	2002	73	10.49	7	2	1	0	0	0	0	0	1	0	35	0	158	158	158	0
88	2002	64	14.8	6	1	1	1	0	1	0	1	1	0	32	0	158	158	158	0
89	2002	71	8.09	5	1	0	0	0	0	1	1	2	0	143	0	157	157	157	0
90	2002	65	17.38	5	1	1	1	0	1	1	1	1	1	23	0	157	157	157	0
91	2002	64	10.96	6	1	1	0	0	0	1	1	1	0	4	0	157	157	157	0
92	2002	66	3.07	4	1	0	0	0	0	0	0	0	0	144	0	157	157	157	0
93	2002	54	10.18	3	1	1	0	0	0	0	0	0	0	43	0	156	156	156	0
94	2002	61	11.1	7	2	1	1	1	2	1	1	1	1	23	0	155	155	155	0
95	2002	64	9.27	7	1	1	1	1	2	1	1	1	1	120	0	155	155	155	0
96	2002	73	20.78	5	1	2	1	0	1	0	1	1	0	52	1	53	53	53	2
97	2002	60	50.84	7	2	2	1	0	1	1	1	2	1	3	0	155	155	155	0
98	2002	62	19.06	8	1	2	1	0	1	1	1	2	1	20	0	155	155	155	0
99	2002	63	35.63	8	2	2	1	0	1	1	1	1	0	9	1	99	99	99	1
100	2002	65	17.65	5	1	1	0	0	0	0	0	1	1	4	1	141	141	141	2
101	2002	68	18.22	4	2	1	1	0	1	1	1	0	0	62	0	154	154	154	0
102	2002	66	4.25	9	2	2	0	0	0	0	0	2	1	3	0	154	154	154	0
103	2002	65	18	9	1	2	1	1	2	1	1	2	1	3	0	153	153	153	0
104	2002	59	11	8	2	2	0	0	0	1	1	1	1	102	0	152	152	152	0
105	2002	59	9.84	6	1	0	0	0	0	0	0	1	0	138	0	152	152	152	0
106	2002	61	26.33	8	4	2	1	0	1	1	1	2	1	5	0	151	151	151	0
107	2002	63	30	7	2	2	0	0	0	0	0	1	1	3	0	151	151	151	0
108	2003	62	5.55	6	2	0	1	0	1	0	1	0	0	142	0	150	150	150	0
109	2003	61	33.2	8	1	2	1	1	2	1	1	2	1	4	1	93	93	93	1
110	2003	69	10.6	7	1	1	1	1	2	0	1	1	0	42	0	149	149	149	0
111	2003	63	10.5	6	2	1	0	0	0	0	0	1	0	146	0	149	149	149	0
112	2003	69	26.8	8	2	2	1	1	2	1	1	2	0	5	0	149	149	149	0
113	2003	67	8.1	7	2	1	0	0	0	1	1	1	0	81	0	149	149	149	0
114	2003	62	41.3	7	1	2	0	0	0	0	0	1	1	9	0	149	149	149	0
115	2003	62	123	8	1	2	1	0	1	0	1	2	1	37	0	147	147	147	0
116	2003	54	14.8	7	2	1	1	0	1	1	1	1	1	10	0	147	147	147	0
117	2003	64	24.6	8	1	2	1	0	1	1	1	1	1	4	0	147	147	147	0
118	2003	72	83.4	8	1	2	1	0	1	1	1	2	1	3	1	23	23	23	2
119	2003	66	15.2	6	1	1	1	0	1	0	1	1	0	71	0	147	147	147	0
120	2003	63	6.9	8	1	2	1	0	1	1	1	1	0	148	0	146	146	146	0
121	2003	66	6.99	7	1	1	1	0	1	1	1	1	1	69	0	146	146	146	0
122	2003	58	7.63	5	2	0	1	0	1	1	1	0	0	96	0	146	146	146	0
123	2003	69	84.82	6	1	2	0	0	0	0	0	0	0	99	0	146	146	146	0
124	2003	55	12.3	8	1	2	0	0	0	0	0	1	1	14	1	93	93	93	1
125	2003	72	10.4	9	1	2	0	1	2	0	1	2	1	12	1	21	21	21	2
126	2003	67	10.6	5	1	1	1	0	1	1	1	1	0	26	0	145	145	145	0
127	2003	64	32	7	1	2	1	1	2	1	1	1	1	7	1	27	27	27	1
128	2003	56	40.4	9	1	2	1	0	1	0	1	2	0	116	0	145	145	145	0
129	2003	65	4.72	6	1	0	0	0	0	1	1	0	0	18	1	45	45	45	2
130	2003	60	18.3	6	3	2	0	0	0	1	1	1	0	145	0	144	144	144	0
131	2003	56	21.6	7	1	2	1	0	1	1	1	1	0	144	0	144	144	144	0
132	2003	61	5.41	6	1	0	0	0	0	0	0	0	0	141	0	144	144	144	0
133	2003	65	7.63	7	2	1	1	0	1	1	1	1	0	17	0	144	144	144	0
134	2003	73	8.13	8	1	2	0	0	0	0	0	2	0	145	0	143	143	143	0
135	2003	67	9.3	6	2	0	1	0	1	1	1	1	0	69	0	143	143	143	0
136	2003	65	5.2	7	2	1	0	0	0	0	0	1	0	114	1	132	132	132	1
137	2003	67	7.28	8	1	2	1	0	1	0	1	2	0	64	1	79	79	79	2
138	2003	55	9.31	6	2	1	1	0	1	1	1	1	0	126	0	141	141	141	0
139	2003	57	5.65	6	1	0	0	0	0	0	0	0	0	135	0	140	140	140	0
140	2003	73	12.7	7	1	1	0	0	0	0	0	1	0	130	0	140	140	140	0
141	2003	63	5.92	5	2	1	1	0	1	0	1	0	1	36	0	140	140	140	0
142	2003	66	28.8	8	1	2	1	1	2	1	1	2	0	124	0	140	140	140	0
143	2003	55	28.5	8	1	2	1	0	1	1	1	1	0	28	0	139	139	139	0
144	2003	61	9.96	6	3	2	0	0	0	1	1	1	1	57	1	111	111	111	1
145	2004	68	13.2	5	2	1	1	0	1	0	1	1	0	43	1	48	48	48	2
146	2004	66	9.96	6	2	1	1	0	1	1	1	1	0	104	0	138	138	138	0
147	2004	63	46.4	7	3	2	1	1	2	1	1	1	1	2	0	137	137	137	0
148	2004	60	13.2	5	1	1	1	0	1	0	1	0	0	124	0	137	137	137	0
149	2004	68	7.47	6	2	1	1	0	1	0	1	1	0	139	0	137	137	137	0
150	2004	72	4.17	7	1	1	0	0	0	0	0	1	0	26	0	137	137	137	0
151	2004	71	17.8	8	2	2	1	0	1	1	1	2	1	5	1	25	25	25	1
152	2004	62	21.4	7	2	2	0	0	0	0	0	1	1	10	0	137	137	137	0
153	2004	65	28.5	7	3	2	1	1	2	1	1	1	1	4	0	136	136	136	0
154	2004	61	10.5	6	1	1	0	0	0	0	0	1	0	120	0	136	136	136	0
155	2004	72	3.53	3	1	0	0	0	0	0	0	0	0	4	0	136	136	136	0
156	2004	63	8.26	8	2	2	0	0	0	0	0	2	1	10	1	31	31	31	2
157	2004	67	4.16	8	2	2	0	0	0	0	0	2	1	4	0	135	135	135	0
158	2004	65	15.2	6	1	1	1	0	1	1	1	1	0	129	0	135	135	135	0
159	2004	73	10.4	6	2	1	0	0	0	0	0	0	0	15	1	21	21	21	2
160	2004	65	7.44	6	2	0	1	0	1	1	1	0	1	28	0	135	135	135	0
161	2004	57	12.9	7	1	1	1	0	1	0	1	1	0	126	0	134	134	134	0
162	2004	58	22.2	5	3	2	0	0	0	0	0	0	0	84	0	134	134	134	0
163	2004	67	8.15	5	2	1	1	0	1	1	1	0	0	77	0	134	134	134	0
164	2004	65	72.4	8	3	2	0	0	0	0	0	2	1	8	0	134	134	134	0
165	2004	57	5.86	8	3	2	1	0	1	0	1	2	1	3	1	114	114	114	1
166	2004	65	46.6	6	2	2	1	0	1	1	1	2	0	72	0	134	134	134	0
167	2004	57	5.4	6	1	0	0	0	0	0	0	0	1	14	0	134	134	134	0
168	2004	73	10.7	6	1	1	0	0	0	0	0	0	0	87	0	133	133	133	0
169	2004	65	19.9	8	1	2	1	0	1	1	1	1	0	104	0	133	133	133	0
170	2004	65	5.49	6	1	0	0	0	0	0	0	1	0	123	0	133	133	133	0
171	2004	68	37.8	9	1	2	1	1	2	0	1	2	1	18	0	133	133	133	0
172	2004	60	5.56	6	3	2	0	0	0	0	0	0	0	133	0	132	132	132	0
173	2004	52	14.3	7	3	2	1	0	1	0	1	1	0	133	0	132	132	132	0
174	2004	67	4.5	4	2	1	0	0	0	0	0	0	0	70	0	132	132	132	0
175	2004	75	5.6	7	2	1	1	0	1	0	1	2	0	14	0	132	132	132	0
176	2004	59	6	6	2	0	0	0	0	1	1	1	0	134	0	132	132	132	0
177	2004	51	9.93	7	2	1	0	0	0	1	1	0	1	70	0	132	132	132	0
178	2004	73	13.6	7	2	1	1	0	1	1	1	1	1	4	0	132	132	132	0
179	2004	62	11.2	7	2	1	1	1	2	1	1	2	1	7	0	132	132	132	0
180	2004	69	4.47	7	2	1	0	0	0	0	0	1	0	11	0	131	131	131	0
181	2004	61	9.81	6	3	2	1	0	1	0	1	1	1	14	0	131	131	131	0
182	2004	71	24.9	6	2	2	0	0	0	0	0	1	0	62	1	80	80	80	2
183	2004	67	10.1	8	1	2	1	0	1	0	1	2	0	45	0	131	131	131	0
184	2004	66	7.85	7	2	1	1	0	1	1	1	1	1	105	0	131	131	131	0
185	2004	75	6.09	6	3	2	1	0	1	0	1	0	1	97	0	130	130	130	0
186	2004	71	10.6	8	2	2	0	0	0	0	0	2	0	38	0	130	130	130	0
187	2004	55	12	7	1	1	0	0	0	0	0	1	1	34	0	130	130	130	0
188	2004	66	12.2	7	2	1	1	1	2	1	1	1	1	5	0	129	129	129	0
189	2004	64	203	7	2	2	1	1	2	1	1	1	1	3	0	129	129	129	0
190	2004	62	4.76	6	1	0	0	0	0	0	0	0	0	98	0	129	129	129	0
191	2004	62	5.32	6	1	0	0	0	0	0	0	0	0	71	0	129	129	129	0
192	2004	53	13.5	7	2	1	0	0	0	0	0	1	0	125	0	129	129	129	0
193	2004	66	4.5	6	3	2	0	0	0	0	0	0	0	88	0	129	129	129	0
194	2004	64	77.2	7	3	2	1	0	1	1	1	2	1	7	1	85	85	85	1
195	2004	71	9.01	9	3	2	1	0	1	1	1	2	1	4	1	97	97	97	2
196	2004	56	4.42	6	2	1	1	0	1	0	1	0	0	129	0	128	128	128	0
197	2004	60	8.82	6	2	1	1	0	1	1	1	0	1	29	0	128	128	128	0
198	2004	64	5.8	7	3	2	1	0	1	0	1	1	0	127	0	128	128	128	0
199	2004	70	17	7	1	1	1	0	1	1	1	2	0	118	0	128	128	128	0
200	2004	57	5.7	6	1	0	1	0	1	0	1	0	0	64	1	67	67	67	1
201	2004	63	11.8	7	3	2	1	0	1	1	1	1	1	37	0	128	128	128	0
202	2004	70	11.8	6	3	2	1	0	1	1	1	0	1	30	0	128	128	128	0
203	2004	68	6.59	7	2	1	1	0	1	0	1	1	0	117	0	127	127	127	0
204	2004	72	4.97	6	2	1	1	0	1	1	1	1	0	127	0	127	127	127	0
205	2004	68	17.8	6	2	1	1	0	1	1	1	0	1	45	0	127	127	127	0
206	2004	66	8.69	6	3	2	1	0	1	0	1	0	0	127	0	127	127	127	0
207	2004	64	6.86	7	1	1	0	0	0	0	0	1	0	10	0	127	127	127	0
208	2004	56	8.6	8	2	2	1	0	1	0	1	1	0	119	0	127	127	127	0
209	2004	69	15.5	8	2	2	1	0	1	1	1	2	1	84	0	127	127	127	0
210	2004	75	29.9	7	1	2	1	0	1	1	1	2	0	126	0	127	127	127	0
211	2004	69	6.06	6	2	1	1	0	1	0	1	1	0	108	0	127	127	127	0
212	2005	70	58.4	7	2	2	1	0	1	0	1	2	1	8	1	107	107	107	1
213	2005	66	7.24	6	1	0	0	0	0	0	0	0	0	114	0	126	126	126	0
214	2005	59	4.5	6	1	0	0	0	0	0	0	0	0	115	0	126	126	126	0
215	2005	62	11.11	7	2	1	1	0	1	0	1	1	0	79	1	111	111	111	1
216	2005	61	9.28	8	3	2	1	0	1	0	1	2	1	27	0	126	126	126	0
217	2005	63	5.12	6	2	1	1	0	1	1	1	0	0	98	0	126	126	126	0
218	2005	67	6.67	7	2	1	1	0	1	1	1	1	0	111	0	126	126	126	0
219	2005	70	4.23	6	2	1	0	0	0	1	1	1	0	113	0	126	126	126	0
220	2005	63	11.7	7	2	1	0	0	0	0	0	1	1	33	0	126	126	126	0
221	2005	73	8.49	6	1	0	0	0	0	0	0	0	1	4	0	126	126	126	0
222	2005	68	14.3	8	2	2	0	0	0	1	1	2	1	16	0	126	126	126	0
223	2005	67	10.3	7	2	1	0	0	0	0	0	1	1	17	0	126	126	126	0
224	2005	69	28.6	6	2	2	1	0	1	0	1	1	0	121	0	125	125	125	0
225	2005	62	5.32	6	2	0	0	0	0	0	0	0	0	111	0	125	125	125	0
226	2005	65	5.12	6	2	0	0	0	0	0	0	0	0	101	0	125	125	125	0
227	2005	68	30.7	8	2	2	1	1	2	1	1	1	1	26	0	125	125	125	0
228	2005	60	6.97	6	1	0	0	0	0	0	0	0	0	117	0	124	124	124	0
229	2005	51	10.4	6	2	1	1	0	1	1	1	1	1	72	0	124	124	124	0
230	2005	67	64.4	8	3	2	0	0	0	1	1	2	1	5	0	124	124	124	0
231	2005	62	17.5	8	1	2	0	0	0	0	0	1	0	68	0	124	124	124	0
232	2005	50	5.62	6	2	0	0	0	0	0	0	1	1	36	0	124	124	124	0
233	2005	68	21.9	7	3	2	1	0	1	0	1	1	0	56	1	59	59	59	2
234	2005	55	5.34	5	3	2	1	0	1	1	1	0	0	100	0	123	123	123	0
235	2005	67	2.29	7	2	1	1	1	2	0	1	0	0	20	1	24	24	24	2
236	2005	69	9.79	8	1	2	0	0	0	0	0	1	1	37	0	123	123	123	0
237	2005	57	15.1	6	1	1	0	0	0	0	0	1	0	29	0	123	123	123	0
238	2005	61	6.5	7	2	1	0	0	0	0	0	1	0	120	0	123	123	123	0
239	2005	71	2.04	6	3	2	1	0	1	1	1	0	0	100	0	123	123	123	0
240	2005	67	9.66	6	2	0	0	0	0	0	0	0	0	118	0	122	122	122	0
241	2005	66	4.41	6	2	1	0	0	0	1	1	0	0	124	0	122	122	122	0
242	2005	70	3.28	6	2	0	0	0	0	0	0	0	0	118	0	122	122	122	0
243	2005	67	20.4	7	2	2	0	0	0	0	0	1	0	106	0	122	122	122	0
244	2005	73	6.03	8	2	2	1	1	2	0	1	1	0	2	0	122	122	122	0
245	2005	64	15.7	8	2	2	1	1	2	1	1	2	1	4	0	122	122	122	0
246	2005	69	3.48	7	1	1	1	0	1	1	1	1	0	10	0	121	121	121	0
247	2005	62	6.95	5	2	1	1	0	1	0	1	0	0	115	0	121	121	121	0
248	2005	63	27.6	7	3	2	1	1	2	1	1	1	1	3	1	107	107	107	1
249	2005	68	21.4	7	3	2	1	1	2	1	1	2	1	3	1	90	90	90	1
250	2005	75	6.12	6	3	2	1	1	2	0	1	2	1	17	1	79	79	79	1
251	2005	62	7.77	5	2	0	1	0	1	0	1	1	0	93	0	121	121	121	0
252	2005	70	9.02	6	2	1	1	0	1	0	1	1	0	43	0	121	121	121	0
253	2005	71	8.89	7	3	2	0	0	0	0	0	1	0	3	0	121	121	121	0
254	2005	67	10.7	7	2	1	0	0	0	0	0	2	0	38	0	120	120	120	0
255	2005	63	6.44	6	3	2	1	1	2	1	1	1	1	9	0	120	120	120	0
256	2005	70	11.8	9	1	2	0	0	0	0	0	1	0	87	0	120	120	120	0
257	2005	69	1.37	4	1	0	0	0	0	0	0	0	1	8	0	120	120	120	0
258	2005	52	4.89	6	1	0	1	0	1	1	1	0	1	3	0	120	120	120	0
259	2005	62	7.7	6	2	1	0	0	0	1	1	0	0	92	0	120	120	120	0
260	2005	61	8.3	6	2	1	0	0	0	1	1	0	1	92	0	120	120	120	0
261	2005	65	30.8	6	2	2	0	0	0	1	1	0	1	6	1	43	43	43	2
262	2005	70	32	6	3	2	1	0	1	1	1	1	0	9	0	120	120	120	0
263	2005	56	5.3	6	3	2	1	0	1	0	1	1	0	112	0	120	120	120	0
264	2005	65	8.9	7	3	2	0	0	0	0	0	1	0	110	0	120	120	120	0
265	2005	71	14.6	7	3	2	1	1	2	1	1	2	1	13	0	119	119	119	0
266	2005	67	8.37	7	1	1	1	0	1	0	1	1	0	120	0	119	119	119	0
267	2005	63	13.3	6	3	2	1	0	1	0	1	0	1	56	0	119	119	119	0
268	2005	68	21.1	7	2	2	1	1	2	1	1	1	1	55	0	119	119	119	0
269	2005	45	4.3	6	1	0	0	0	0	0	0	0	1	3	1	86	86	86	1
270	2005	63	8.98	7	2	1	0	0	0	1	1	1	0	31	0	118	118	118	0
271	2005	56	13.3	6	3	2	1	0	1	0	1	1	1	16	0	118	118	118	0
272	2005	71	9.18	7	1	1	0	0	0	1	1	2	1	3	1	110	110	110	1
273	2005	71	4.35	6	2	1	0	0	0	1	1	0	1	42	0	117	117	117	0
274	2005	69	19.7	10	3	2	1	0	1	1	1	2	0	3	0	117	117	117	0
275	2005	59	0.04	6	3	2	1	0	1	0	1	0	1	45	0	117	117	117	0
276	2005	61	10.66	6	1	1	0	0	0	0	0	0	1	62	0	117	117	117	0
277	2005	55	15.77	7	2	1	1	0	1	1	1	1	1	9	0	116	116	116	0
278	2005	73	12.1	6	2	1	0	0	0	1	1	0	0	103	0	116	116	116	0
279	2005	67	12.54	7	1	1	1	1	2	1	1	1	1	11	0	116	116	116	0
280	2005	68	41	7	3	2	1	0	1	1	1	2	1	3	0	116	116	116	0
281	2005	66	7.3	6	2	0	0	0	0	0	0	0	1	57	0	116	116	116	0
282	2005	64	21.8	7	2	2	1	0	1	0	1	0	1	3	0	116	116	116	0
283	2005	65	13.3	6	2	1	1	0	1	1	1	0	0	107	0	116	116	116	0
284	2005	74	6.79	6	2	1	0	0	0	0	0	0	0	56	0	116	116	116	0
285	2005	71	11.7	7	3	2	1	0	1	1	1	2	0	53	0	116	116	116	0
286	2005	70	11	6	1	1	0	0	0	0	0	0	0	90	0	115	115	115	0
287	2005	75	9.46	6	1	0	1	0	1	0	1	1	1	75	0	115	115	115	0
288	2005	56	5.64	6	1	0	0	0	0	1	1	0	0	102	0	115	115	115	0
289	2005	74	14.1	6	4	2	1	1	2	0	1	1	1	3	0	115	115	115	0
290	2005	70	5.16	6	2	0	0	0	0	0	0	0	0	72	0	115	115	115	0
291	2005	60	18.9	6	2	1	0	0	0	0	0	1	0	16	0	115	115	115	0
292	2005	71	6.97	8	1	2	0	0	0	0	0	2	0	42	0	115	115	115	0
293	2005	46	10.1	6	1	1	0	0	0	0	0	0	0	44	0	115	115	115	0
294	2005	66	7.02	6	1	0	0	0	0	0	0	0	0	87	0	115	115	115	0
295	2006	74	5.41	7	1	1	0	0	0	1	1	1	0	7	0	114	114	114	0
296	2006	66	4.68	9	2	2	0	0	0	0	0	1	1	6	0	114	114	114	0
297	2006	65	4.05	6	1	0	0	0	0	0	0	1	0	98	0	114	114	114	0
298	2006	64	3.5	6	1	0	0	0	0	0	0	0	0	71	0	114	114	114	0
299	2006	63	31	7	2	2	0	0	0	0	0	1	1	19	0	114	114	114	0
300	2006	56	4.55	6	2	0	1	0	1	0	1	0	0	115	0	114	114	114	0
301	2006	73	6.18	6	2	1	0	0	0	0	0	1	0	73	0	114	114	114	0
302	2006	71	7.06	6	2	0	0	0	0	0	0	0	0	83	0	114	114	114	0
303	2006	70	35	7	1	2	1	0	1	0	1	2	1	6	0	114	114	114	0
304	2006	64	25	7	3	2	1	1	2	1	1	2	0	80	0	114	114	114	0
305	2006	67	5.35	6	3	2	1	0	1	1	1	1	0	64	0	114	114	114	0
306	2006	53	5.3	6	2	1	0	0	0	0	0	0	1	25	0	113	113	113	0
307	2006	66	9.62	8	1	2	1	0	1	1	1	1	1	34	0	113	113	113	0
308	2006	75	11.91	6	1	1	1	0	1	1	1	1	1	9	0	113	113	113	0
309	2006	60	9.14	6	2	1	0	0	0	1	1	1	0	102	0	113	113	113	0
310	2006	72	8.2	7	2	1	0	0	0	1	1	1	1	20	0	113	113	113	0
311	2006	67	6.99	4	2	0	0	0	0	0	0	1	0	54	0	113	113	113	0
312	2006	67	6.98	8	1	2	1	0	1	0	1	1	0	102	0	113	113	113	0
313	2006	67	6.06	6	1	0	1	1	2	0	1	0	0	112	0	113	113	113	0
314	2006	61	11.25	6	2	1	1	0	1	1	1	1	0	111	0	113	113	113	0
315	2006	58	17.39	6	1	1	1	0	1	0	1	1	1	34	0	113	113	113	0
316	2006	57	9.35	7	2	1	0	0	0	0	0	1	0	113	0	113	113	113	0
317	2006	67	9.23	6	2	1	1	0	1	1	1	1	0	101	0	113	113	113	0
318	2006	67	9.66	7	3	2	1	1	2	1	1	1	1	3	0	113	113	113	0
319	2006	51	5.8	7	2	1	0	0	0	0	0	0	0	106	0	113	113	113	0
320	2006	63	5.14	5	2	1	0	0	0	0	0	0	1	64	0	113	113	113	0
321	2006	74	6.7	8	1	2	0	0	0	0	0	2	0	59	0	113	113	113	0
322	2006	65	39.87	6	3	2	1	1	2	1	1	1	0	58	0	113	113	113	0
323	2006	71	5.12	6	1	0	0	0	0	0	0	0	0	113	0	113	113	113	0
324	2006	66	6.4	6	1	0	1	0	1	0	1	0	0	111	0	113	113	113	0
325	2006	68	57.1	6	1	2	1	0	1	1	1	1	1	6	0	112	112	112	0
326	2006	68	19.6	7	1	1	0	0	0	0	0	1	1	28	0	112	112	112	0
327	2006	67	23.46	7	3	2	1	0	1	0	1	1	0	90	0	112	112	112	0
328	2006	82	8.4	6	1	0	1	1	2	0	1	2	1	29	1	89	89	89	1
329	2006	72	23.08	7	3	2	1	1	2	0	1	1	1	33	0	112	112	112	0
330	2006	69	10.52	6	1	1	0	0	0	0	0	1	0	57	1	77	77	77	2
331	2006	65	8.07	7	1	1	0	0	0	0	0	1	0	112	0	112	112	112	0
332	2006	73	14.64	7	2	1	0	0	0	0	0	0	0	63	0	112	112	112	0
333	2006	70	15.96	8	1	2	1	1	2	0	1	1	1	105	0	112	112	112	0
334	2006	72	8.85	6	1	0	1	0	1	1	1	0	0	109	0	112	112	112	0
335	2006	72	10.6	9	3	2	1	1	2	1	1	2	1	4	1	108	108	108	1
336	2006	66	6.9	7	2	1	0	0	0	1	1	1	1	4	0	112	112	112	0
337	2006	74	4.22	5	2	0	0	0	0	0	0	0	1	3	0	112	112	112	0
338	2006	64	9.39	6	2	1	0	0	0	1	1	0	0	107	0	112	112	112	0
339	2006	63	9.635	6	2	1	0	0	0	0	0	1	0	100	0	112	112	112	0
340	2006	68	6.8	8	2	2	0	0	0	0	0	1	1	44	0	111	111	111	0
341	2006	71	3.56	6	1	0	0	0	0	0	0	0	0	91	0	111	111	111	0
342	2006	75	5.29	6	2	1	0	0	0	0	0	1	0	108	0	111	111	111	0
343	2006	64	7.09	7	1	1	0	0	0	1	1	1	1	8	0	111	111	111	0
344	2006	58	4.42	6	3	2	0	0	0	0	0	1	0	40	0	111	111	111	0
345	2006	50	4.97	6	1	0	0	0	0	0	0	0	0	107	0	111	111	111	0
346	2006	64	13.5	7	2	1	0	0	0	0	0	1	0	57	0	111	111	111	0
347	2006	63	4.42	6	1	0	0	0	0	0	0	0	0	107	0	111	111	111	0
348	2006	68	5.72	6	2	0	1	0	1	1	1	0	1	31	0	111	111	111	0
349	2006	61	11.1	5	3	2	0	0	0	0	0	0	0	101	0	111	111	111	0
350	2006	71	19.6	7	2	1	0	0	0	0	0	0	1	35	0	111	111	111	0
351	2006	63	100	8	3	2	1	0	1	1	1	0	1	5	0	110	110	110	0
352	2006	74	7.85	9	1	2	1	1	2	1	1	1	1	3	0	110	110	110	0
353	2006	69	2	5	1	0	0	0	0	0	0	0	0	103	0	110	110	110	0
354	2006	63	7.8	6	2	0	0	0	0	0	0	1	0	110	0	110	110	110	0
355	2006	76	5.76	6	3	2	1	0	1	1	1	1	1	15	1	60	60	60	2
356	2006	63	20.64	7	1	2	1	0	1	1	1	1	0	43	0	110	110	110	0
357	2006	77	6.58	6	2	1	0	0	0	0	0	0	0	31	0	110	110	110	0
358	2006	53	4.25	5	1	0	0	0	0	0	0	1	1	3	0	110	110	110	0
359	2006	72	6.27	5	2	0	0	0	0	0	0	0	1	60	0	109	109	109	0
360	2006	70	9.6	7	2	1	1	1	2	0	1	1	0	96	0	109	109	109	0
361	2006	58	5.7	6	1	0	1	0	1	0	1	0	0	108	0	109	109	109	0
362	2006	58	7.6	6	2	0	1	0	1	0	1	1	0	110	0	109	109	109	0
363	2006	67	9	6	2	0	0	0	0	1	1	2	1	25	0	109	109	109	0
364	2006	70	2.1	6	2	1	0	0	0	1	1	0	0	39	0	109	109	109	0
365	2006	50	22.38	6	2	2	0	0	0	0	0	0	1	28	0	109	109	109	0
366	2006	75	14.2	6	2	1	0	0	0	0	0	0	0	105	0	109	109	109	0
367	2006	60	5.77	6	2	1	0	0	0	0	0	1	0	34	0	109	109	109	0
368	2006	53	55.26	7	4	2	1	1	2	1	1	2	1	42	0	109	109	109	0
369	2006	84	11.8	9	1	2	0	0	0	1	1	2	1	14	1	80	80	80	1
370	2006	68	2.77	6	1	0	0	0	0	0	0	0	0	109	0	109	109	109	0
371	2006	70	35.4	7	2	2	1	1	2	1	1	1	0	57	1	93	93	93	1
372	2006	64	4.7	6	2	1	0	0	0	0	0	0	0	70	0	108	108	108	0
373	2006	64	4.4	6	2	1	0	0	0	0	0	1	1	48	0	108	108	108	0
374	2006	65	0.23	6	2	1	1	0	1	1	1	1	0	109	0	108	108	108	0
375	2006	69	13.14	6	2	1	1	1	2	1	1	1	1	60	0	108	108	108	0
376	2006	60	8.3	8	2	2	1	0	1	0	1	2	0	62	0	108	108	108	0
377	2006	54	25.4	7	2	2	1	1	2	0	1	2	0	105	0	108	108	108	0
378	2006	65	7	4	2	1	0	0	0	1	1	0	0	59	1	61	61	61	1
379	2006	71	10.68	7	2	1	1	0	1	0	1	1	0	65	1	80	80	80	2
380	2006	68	3.37	6	2	0	0	0	0	0	0	1	0	79	0	108	108	108	0
381	2006	57	4.78	6	2	0	1	0	1	1	1	1	0	81	0	108	108	108	0
382	2006	64	14	5	2	1	1	0	1	1	1	1	0	109	0	108	108	108	0
383	2006	67	4.97	6	1	0	0	0	0	0	0	1	1	11	0	108	108	108	0
384	2006	70	3.29	6	1	0	1	0	1	0	1	0	0	19	0	108	108	108	0
385	2006	58	7.75	6	2	0	0	0	0	0	0	1	0	69	1	83	83	83	2
386	2006	66	12.2	9	1	2	1	1	2	1	1	2	1	26	0	108	108	108	0
387	2006	75	7.01	7	1	1	0	0	0	0	0	1	0	108	0	108	108	108	0
388	2006	61	4.4	6	2	0	0	0	0	0	0	0	0	109	0	107	107	107	0
389	2006	62	5.92	6	2	1	1	0	1	1	1	2	0	104	0	107	107	107	0
390	2006	52	4.73	6	1	0	1	0	1	1	1	2	0	33	0	107	107	107	0
391	2006	82	11.8	5	2	1	0	0	0	1	1	0	0	33	1	37	37	37	2
392	2006	67	4.75	7	1	1	0	0	0	0	0	1	1	81	0	107	107	107	0
393	2006	64	5.75	4	1	0	1	0	1	1	1	0	0	55	0	107	107	107	0
394	2006	63	34.2	7	2	2	0	0	0	0	0	1	1	4	0	107	107	107	0
395	2006	72	4.49	6	1	0	0	0	0	1	1	0	0	108	0	107	107	107	0
396	2006	51	17.52	7	2	1	0	0	0	1	1	0	1	39	0	107	107	107	0
397	2006	69	8.51	6	1	0	1	0	1	1	1	0	0	104	0	107	107	107	0
398	2006	63	4.94	7	2	1	1	0	1	0	1	1	0	30	0	107	107	107	0
399	2006	62	21.14	7	2	2	0	0	0	1	1	1	0	102	0	106	106	106	0
400	2006	59	7.49	6	1	0	0	0	0	0	0	1	0	108	0	106	106	106	0
401	2006	66	10.38	8	1	2	1	0	1	0	1	2	0	100	0	106	106	106	0
402	2006	54	5.54	3	2	1	0	0	0	0	0	0	0	107	0	106	106	106	0
403	2006	62	11.03	6	2	1	1	0	1	0	1	2	0	74	0	106	106	106	0
404	2006	79	5.28	7	2	1	0	0	0	0	0	1	0	35	0	106	106	106	0
405	2006	50	10.14	7	1	1	1	1	2	1	1	1	0	102	0	106	106	106	0
406	2006	61	12.8	7	3	2	1	1	2	1	1	1	0	90	0	106	106	106	0
407	2006	78	5.01	7	2	1	1	0	1	0	1	1	0	98	0	106	106	106	0
408	2006	46	3.97	6	1	0	0	0	0	0	0	0	0	107	0	106	106	106	0
409	2006	71	3.98	6	1	0	0	0	0	0	0	0	0	85	1	85	85	85	2
410	2006	56	5.7	6	1	0	1	0	1	0	1	1	0	102	0	106	106	106	0
411	2006	67	8	6	1	0	0	0	0	0	0	2	0	88	0	106	106	106	0
412	2006	66	6.61	8	1	2	1	1	2	0	1	2	0	101	0	106	106	106	0
413	2006	64	10.8	9	2	2	0	0	0	1	1	1	1	25	0	106	106	106	0
414	2006	66	4.5	6	1	0	0	0	0	0	0	1	0	106	0	106	106	106	0
415	2006	62	4.05	6	2	0	1	0	1	1	1	0	0	73	0	106	106	106	0
416	2006	53	4.4	6	3	2	0	0	0	1	1	0	0	92	0	105	105	105	0
417	2006	57	6.78	6	1	0	0	0	0	1	1	1	1	8	0	105	105	105	0
418	2006	56	14.5	7	1	1	1	1	2	1	1	1	1	2	0	105	105	105	0
419	2006	67	37.37	7	1	2	1	0	1	1	1	2	1	8	0	105	105	105	0
420	2006	71	8.62	6	2	0	0	0	0	1	1	1	1	21	1	50	50	50	2
421	2006	73	6.7	6	1	0	0	0	0	0	0	0	0	107	0	105	105	105	0
422	2006	70	4.32	6	1	0	0	0	0	1	1	1	0	107	0	105	105	105	0
423	2006	71	3.53	6	1	0	0	0	0	0	0	1	0	40	1	48	48	48	2
424	2006	46	17.6	7	3	2	0	0	0	1	1	2	1	70	0	105	105	105	0
425	2006	68	6.47	6	1	0	0	0	0	0	0	0	0	80	0	105	105	105	0
426	2006	52	6.8	6	1	0	0	0	0	0	0	0	1	27	0	105	105	105	0
427	2006	65	16.2	7	2	1	1	1	2	1	1	1	0	73	1	77	77	77	2
428	2006	63	34.8	6	1	2	1	1	2	1	1	0	1	7	0	105	105	105	0
429	2006	57	7.97	6	1	0	0	0	0	0	0	0	0	58	0	105	105	105	0
430	2006	71	13.7	6	1	1	0	0	0	0	0	0	0	96	0	105	105	105	0
431	2006	65	8	4	2	0	0	0	0	1	1	0	0	96	0	105	105	105	0
432	2006	66	2.17	6	1	0	0	0	0	0	0	0	0	105	0	105	105	105	0
433	2006	65	12.56	6	3	2	0	0	0	1	1	0	0	83	0	105	105	105	0
434	2006	59	9.78	6	1	0	1	0	1	0	1	1	0	27	0	105	105	105	0
435	2006	57	4.95	6	2	1	1	0	1	0	1	1	0	89	0	105	105	105	0
436	2006	78	13.7	6	4	2	1	1	2	1	1	0	0	105	0	105	105	105	0
437	2006	72	11.2	9	3	2	1	1	2	1	1	2	0	79	0	105	105	105	0
438	2006	56	13.5	6	2	1	0	0	0	1	1	2	0	96	0	105	105	105	0
439	2006	57	10.5	6	1	1	1	1	2	1	1	1	1	7	0	105	105	105	0
440	2006	61	3.24	5	1	0	0	0	0	0	0	0	0	102	0	105	105	105	0
441	2006	68	9.7	7	2	1	1	0	1	1	1	1	0	95	0	105	105	105	0
442	2006	77	17.5	8	2	2	0	0	0	1	1	2	0	23	0	104	104	104	0
443	2006	66	5.16	6	1	0	1	0	1	0	1	0	0	29	0	104	104	104	0
444	2006	63	6.19	7	3	2	1	0	1	1	1	2	0	58	0	104	104	104	0
445	2006	62	4.3	6	2	1	0	0	0	0	0	0	0	86	0	104	104	104	0
446	2006	58	8.6	6	1	0	1	0	1	1	1	0	0	49	1	60	60	60	2
447	2006	68	4.34	7	1	1	1	0	1	1	1	1	1	96	0	104	104	104	0
448	2006	78	16.75	7	3	2	1	0	1	1	1	1	1	6	1	44	44	44	2
449	2006	68	1.83	6	4	2	1	0	1	1	1	2	0	99	0	104	104	104	0
450	2006	68	0.42	9	1	2	1	0	1	1	1	2	1	29	0	104	104	104	0
451	2006	64	2.78	7	1	1	1	1	2	1	1	1	1	3	0	104	104	104	0
452	2006	71	6.52	7	1	1	1	0	1	1	1	1	1	53	0	104	104	104	0
453	2006	82	7.95	7	2	1	1	0	1	0	1	1	0	34	0	104	104	104	0
454	2006	56	16	7	1	1	0	0	0	1	1	1	0	101	0	104	104	104	0
455	2006	75	10.49	8	2	2	1	0	1	1	1	2	1	5	0	104	104	104	0
456	2006	67	14.25	8	3	2	0	0	0	0	0	1	0	70	0	104	104	104	0
457	2006	62	8.21	7	3	2	0	0	0	0	0	1	1	17	0	104	104	104	0
458	2006	67	4.16	7	2	1	0	0	0	1	1	1	0	23	1	47	47	47	2
459	2006	52	7.61	7	2	1	1	0	1	1	1	1	0	91	0	104	104	104	0
460	2006	59	8.28	7	1	1	0	0	0	0	0	0	0	104	0	104	104	104	0
461	2006	55	4.76	6	2	0	0	0	0	0	0	1	1	3	0	104	104	104	0
462	2006	66	8.5	6	2	1	0	0	0	1	1	0	0	69	0	104	104	104	0
463	2006	68	13.32	8	3	2	1	0	1	1	1	1	0	89	0	103	103	103	0
464	2006	71	7.04	5	1	0	0	0	0	0	0	0	0	103	0	103	103	103	0
465	2006	68	29.9	9	1	2	1	1	2	0	1	2	1	3	1	45	45	45	2
466	2006	67	5.39	7	2	1	0	0	0	0	0	1	0	101	0	103	103	103	0
467	2006	61	4.8	6	2	0	0	0	0	0	0	0	0	105	0	103	103	103	0
468	2006	55	5.4	7	2	1	1	0	1	1	1	0	0	90	0	103	103	103	0
469	2006	76	10.93	7	3	2	1	0	1	1	1	1	1	30	0	103	103	103	0
470	2006	66	10.6	7	1	1	1	0	1	1	1	1	1	48	0	103	103	103	0
471	2006	73	13.86	7	1	1	0	0	0	1	1	1	1	12	0	103	103	103	0
472	2006	69	8.3	7	3	2	0	0	0	0	0	1	1	28	1	56	56	56	1
473	2006	67	14.8	5	2	1	0	0	0	0	0	0	1	17	0	103	103	103	0
474	2006	67	3.84	6	1	0	0	0	0	1	1	0	0	105	0	103	103	103	0
475	2006	60	5.26	6	1	0	1	1	2	1	1	1	0	104	0	103	103	103	0
476	2006	73	9.8	6	1	0	0	0	0	1	1	0	0	57	0	103	103	103	0
477	2006	64	17.69	5	1	1	1	0	1	1	1	2	0	26	0	103	103	103	0
478	2006	67	7.3	6	1	1	0	0	0	1	1	1	0	94	0	103	103	103	0
479	2006	74	4.94	6	1	0	1	0	1	1	1	1	0	76	0	103	103	103	0
480	2006	38	10.29	6	1	1	1	0	1	1	1	0	1	17	0	103	103	103	0
481	2006	68	64.9	7	3	2	0	0	0	1	1	1	1	5	0	103	103	103	0
482	2006	65	7.24	7	3	2	0	0	0	1	1	2	1	3	0	103	103	103	0
483	2007	74	6.48	6	1	0	1	0	1	1	1	1	0	63	0	102	102	102	0
484	2007	59	4.68	8	1	2	0	0	0	0	0	1	0	81	0	102	102	102	0
485	2007	68	9.3	5	3	2	1	0	1	1	1	0	0	75	0	102	102	102	0
486	2007	69	85.39	8	2	2	1	1	2	1	1	1	1	4	0	102	102	102	0
487	2007	64	14.82	6	3	2	1	0	1	0	1	0	0	62	0	102	102	102	0
488	2007	70	64.52	8	2	2	1	1	2	0	1	2	0	101	0	102	102	102	0
489	2007	68	12	7	1	1	1	0	1	0	1	1	0	14	0	102	102	102	0
490	2007	66	7.21	6	1	0	1	0	1	1	1	1	0	71	0	102	102	102	0
491	2007	60	5.69	6	1	0	0	0	0	0	0	0	0	92	0	102	102	102	0
492	2007	62	20.35	7	2	2	1	0	1	1	1	0	0	56	0	102	102	102	0
493	2007	70	0.01	8	3	2	0	0	0	0	0	1	1	25	0	102	102	102	0
494	2007	57	5.79	6	2	1	1	0	1	0	1	2	0	90	0	102	102	102	0
495	2007	69	64.4	7	3	2	0	0	0	0	0	2	1	35	0	102	102	102	0
496	2007	61	12.32	6	1	1	1	0	1	1	1	1	1	15	0	102	102	102	0
497	2007	64	12.16	6	2	1	0	0	0	0	0	1	1	5	0	102	102	102	0
498	2007	72	5.77	8	3	2	1	0	1	1	1	2	1	52	0	102	102	102	0
499	2007	63	10.58	7	3	2	1	1	2	1	1	2	1	59	0	102	102	102	0
500	2007	70	0.44	7	2	1	1	0	1	1	1	1	1	5	0	102	102	102	0
501	2007	68	9.28	7	2	1	1	0	1	0	1	1	0	16	1	17	17	17	2
502	2007	61	22.42	8	3	2	1	0	1	1	1	1	0	89	0	102	102	102	0
503	2007	65	67.8	10	3	2	1	1	2	1	1	2	1	3	0	102	102	102	0
504	2007	51	28.99	9	1	2	1	0	1	0	1	2	0	103	0	102	102	102	0
505	2007	78	25.38	6	1	2	0	0	0	0	0	0	1	3	1	45	45	45	2
506	2007	59	8.48	7	1	1	0	0	0	1	1	1	0	96	0	102	102	102	0
507	2007	67	1.29	7	1	1	0	0	0	1	1	0	0	82	0	102	102	102	0
508	2007	69	7.53	7	1	1	0	0	0	0	0	0	0	72	0	102	102	102	0
509	2007	70	5.88	6	1	0	0	0	0	0	0	0	0	86	0	102	102	102	0
510	2007	71	33.97	7	1	2	1	1	2	1	1	1	1	3	0	102	102	102	0
511	2007	62	5.84	8	1	2	1	0	1	1	1	1	0	3	0	101	101	101	0
512	2007	73	7.68	6	1	0	1	0	1	0	1	1	0	10	0	101	101	101	0
513	2007	68	12.69	3	1	1	1	0	1	1	1	0	0	9	0	101	101	101	0
514	2007	65	8.55	8	3	2	0	0	0	0	0	1	0	56	0	101	101	101	0
515	2007	71	5.06	6	1	0	0	0	0	1	1	0	0	51	0	101	101	101	0
516	2007	57	3.17	6	1	0	0	0	0	0	0	0	0	97	0	101	101	101	0
517	2007	75	27.33	6	1	2	1	1	2	1	1	0	0	71	0	101	101	101	0
518	2007	67	12.12	6	3	1	1	0	1	1	1	1	0	100	0	101	101	101	0
519	2007	63	40.19	8	1	2	1	0	1	1	1	2	1	4	1	75	75	75	1
520	2007	50	9.52	6	4	2	1	0	1	1	1	0	1	18	0	101	101	101	0
521	2007	70	11.57	7	1	1	1	0	1	1	1	0	1	3	0	101	101	101	0
522	2007	65	11	8	1	2	1	1	2	1	1	2	1	3	0	101	101	101	0
523	2007	65	13.76	8	3	2	1	0	1	1	1	2	1	8	0	101	101	101	0
524	2007	62	4.2	8	3	2	1	0	1	0	1	2	1	4	0	101	101	101	0
525	2007	70	8.33	8	1	2	1	0	1	0	1	2	0	31	0	101	101	101	0
526	2007	63	8.92	6	1	0	0	0	0	1	1	0	0	82	0	100	100	100	0
527	2007	72	20.14	6	1	2	0	0	0	1	1	0	0	100	0	100	100	100	0
528	2007	65	13	5	1	1	1	0	1	1	1	1	0	28	0	100	100	100	0
529	2007	71	25.16	6	1	2	1	0	1	0	1	2	1	3	0	100	100	100	0
530	2007	65	1.46	6	1	0	0	0	0	1	1	0	0	98	0	100	100	100	0
531	2007	68	23.97	7	2	2	1	0	1	1	1	1	0	21	0	100	100	100	0
532	2007	63	10.88	6	2	1	0	0	0	1	1	0	1	3	0	100	100	100	0
533	2007	72	5.9	7	1	1	1	0	1	0	1	1	0	98	0	100	100	100	0
534	2007	65	2.61	6	1	0	1	0	1	1	1	2	1	11	0	100	100	100	0
535	2007	51	7.95	7	3	2	0	0	0	0	0	0	0	96	0	100	100	100	0
536	2007	59	3.28	9	1	2	1	0	1	0	1	0	0	94	0	100	100	100	0
537	2007	66	11.04	9	1	2	1	1	2	1	1	2	0	6	1	36	36	36	2
538	2007	76	10.47	6	1	1	1	0	1	0	1	0	0	99	0	100	100	100	0
539	2007	73	11.13	6	1	1	1	0	1	0	1	2	0	95	0	100	100	100	0
540	2007	71	2.73	8	1	2	0	0	0	0	0	1	1	5	0	100	100	100	0
541	2007	70	12.3	6	1	1	1	0	1	1	1	2	1	17	0	100	100	100	0
542	2007	58	14.38	6	1	1	0	0	0	0	0	0	1	81	0	100	100	100	0
543	2007	64	4.54	7	1	1	0	0	0	0	0	0	0	60	0	100	100	100	0
544	2007	56	1.2	8	3	2	1	0	1	1	1	2	1	48	0	100	100	100	0
545	2007	50	8.1	7	1	1	1	0	1	1	1	0	0	95	0	100	100	100	0
546	2007	73	12.37	7	1	1	1	0	1	1	1	1	1	3	1	59	59	59	2
547	2007	73	3.28	6	2	1	1	0	1	1	1	0	1	3	0	100	100	100	0
548	2007	62	8.17	7	3	2	1	0	1	1	1	2	1	4	0	100	100	100	0
549	2007	64	11	8	2	2	1	0	1	1	1	2	0	6	0	100	100	100	0
550	2007	75	7.57	7	2	1	1	0	1	0	1	1	0	76	0	99	99	99	0
551	2007	66	6.2	6	2	0	0	0	0	1	1	0	0	64	0	99	99	99	0
552	2007	68	2.63	8	3	2	1	0	1	1	1	2	1	3	1	33	33	33	1
553	2007	71	2.44	6	1	0	0	0	0	0	0	0	0	94	0	99	99	99	0
554	2007	63	26	8	3	2	1	0	1	1	1	1	1	37	0	99	99	99	0
555	2007	63	8.19	8	3	2	1	0	1	1	1	2	1	55	0	99	99	99	0
556	2007	72	11	7	2	1	1	0	1	0	1	2	0	78	0	99	99	99	0
557	2007	69	12.06	6	3	2	1	0	1	1	1	0	0	94	0	99	99	99	0
558	2007	68	6.94	7	2	1	1	0	1	1	1	2	1	45	0	99	99	99	0
559	2007	70	6.34	7	2	1	1	0	1	1	1	1	1	4	0	99	99	99	0
560	2007	63	7.8	9	3	2	1	1	2	1	1	2	1	3	0	99	99	99	0
561	2007	53	5.06	6	1	0	0	0	0	0	0	1	0	70	0	99	99	99	0
562	2007	65	8.26	7	1	1	0	0	0	1	1	1	0	31	1	36	36	36	1
563	2007	63	13.08	6	1	1	0	0	0	0	0	1	0	80	0	99	99	99	0
564	2007	62	14.27	6	2	1	1	0	1	1	1	1	0	68	0	99	99	99	0
565	2007	71	8.07	7	3	2	0	0	0	1	1	1	0	23	0	99	99	99	0
566	2007	58	4.62	6	1	0	1	0	1	0	1	0	0	82	0	99	99	99	0
567	2007	73	1.39	6	1	0	0	0	0	0	0	0	0	91	0	99	99	99	0
568	2007	63	29.54	7	3	2	1	1	2	1	1	2	1	3	0	99	99	99	0
569	2007	56	3.52	7	2	1	0	0	0	0	0	1	0	96	0	99	99	99	0
570	2007	66	6.21	6	3	2	1	0	1	1	1	1	1	24	1	70	70	70	2
571	2007	62	10.66	6	3	1	1	0	1	1	1	1	0	94	0	99	99	99	0
572	2007	68	9.87	7	3	2	1	0	1	1	1	2	1	5	0	98	98	98	0
573	2007	71	4.2	9	1	2	1	0	1	0	1	2	1	67	1	87	87	87	1
574	2007	69	12.8	6	2	1	1	0	1	1	1	1	1	3	0	98	98	98	0
575	2007	60	0.87	9	3	2	1	0	1	1	1	2	1	12	0	98	98	98	0
576	2007	63	2	4	2	0	0	0	0	0	0	0	0	94	0	98	98	98	0
577	2007	75	7.91	6	1	0	0	0	0	0	0	0	0	6	0	98	98	98	0
578	2007	64	3.04	7	1	1	0	0	0	0	0	0	0	95	0	98	98	98	0
579	2007	69	8.22	6	1	0	1	0	1	1	1	1	0	99	0	98	98	98	0
580	2007	75	7.5	7	1	1	1	0	1	1	1	1	1	24	0	98	98	98	0
581	2007	65	19.76	6	1	1	0	0	0	0	0	0	0	91	0	98	98	98	0
582	2007	45	7.31	6	2	0	0	0	0	0	0	0	0	96	0	98	98	98	0
583	2007	62	7.79	6	2	0	0	0	0	0	0	0	0	94	0	98	98	98	0
584	2007	70	3.36	8	3	2	1	0	1	0	1	2	0	90	0	98	98	98	0
585	2007	69	14.59	7	2	1	1	0	1	1	1	1	1	18	0	98	98	98	0
586	2007	65	11.29	8	3	2	1	0	1	1	1	1	1	9	0	98	98	98	0
587	2007	73	8.07	7	1	1	1	0	1	1	1	1	0	51	0	98	98	98	0
588	2007	62	21.59	6	3	2	0	0	0	0	0	1	1	24	0	98	98	98	0
589	2007	59	6.21	4	3	2	0	0	0	0	0	0	0	94	0	98	98	98	0
590	2007	67	0.92	8	1	2	1	0	1	1	1	2	1	4	0	98	98	98	0
591	2007	66	20.42	6	2	2	0	0	0	0	0	1	0	76	0	98	98	98	0
592	2007	62	6.73	6	1	0	0	0	0	0	0	0	0	88	0	97	97	97	0
593	2007	59	4.35	6	1	0	1	0	1	0	1	1	1	64	0	97	97	97	0
594	2007	69	8.1	7	3	2	0	0	0	0	0	0	0	63	1	76	76	76	1
595	2007	67	5.6	6	2	0	0	0	0	0	0	0	0	24	0	97	97	97	0
596	2007	72	14.69	6	3	2	1	0	1	0	1	2	0	96	0	97	97	97	0
597	2007	79	47	7	2	2	0	0	0	0	0	1	0	92	0	97	97	97	0
598	2007	72	5.05	7	1	1	0	0	0	0	0	0	0	95	0	97	97	97	0
599	2007	66	88.08	8	3	2	1	1	2	0	1	1	1	60	0	97	97	97	0
600	2007	74	41.52	7	1	2	1	1	2	1	1	2	1	3	0	97	97	97	0
601	2007	67	8.05	8	1	2	1	1	2	1	1	1	1	3	0	97	97	97	0
602	2007	58	3.29	6	1	0	0	0	0	0	0	0	0	93	0	97	97	97	0
603	2007	63	9.01	6	2	0	1	0	1	1	1	2	1	55	0	97	97	97	0
604	2007	66	8	6	1	0	1	0	1	0	1	1	1	42	0	97	97	97	0
605	2007	67	196	7	3	2	0	0	0	0	0	2	1	12	0	97	97	97	0
606	2007	74	3.74	6	2	1	0	0	0	0	0	0	0	83	0	97	97	97	0
607	2007	43	12.03	6	1	1	0	0	0	0	0	0	0	89	0	97	97	97	0
608	2007	59	6.21	6	3	2	1	0	1	1	1	1	1	45	0	97	97	97	0
609	2007	64	9.14	7	1	1	0	0	0	1	1	1	1	8	0	97	97	97	0
610	2007	55	6.11	6	1	0	1	0	1	1	1	0	1	55	0	97	97	97	0
611	2007	68	3.84	8	2	2	1	0	1	0	1	2	1	5	0	97	97	97	0
612	2007	65	6.03	6	2	0	1	0	1	0	1	1	0	91	0	96	96	96	0
613	2007	61	5.35	6	2	0	1	0	1	0	1	1	1	8	0	96	96	96	0
614	2007	54	5.12	6	2	0	0	0	0	1	1	0	0	91	0	96	96	96	0
615	2007	42	13.04	7	2	1	1	0	1	1	1	2	0	56	0	96	96	96	0
616	2007	68	6.97	6	1	0	0	0	0	0	0	0	0	80	0	96	96	96	0
617	2007	72	5.03	6	2	1	1	0	1	1	1	0	0	70	0	96	96	96	0
618	2007	61	8.37	6	3	2	1	0	1	1	1	0	1	73	0	96	96	96	0
619	2007	70	64.4	8	3	2	0	0	0	1	1	0	1	35	0	96	96	96	0
620	2007	72	59.63	6	3	2	1	0	1	1	1	1	0	50	0	96	96	96	0
621	2007	73	17.5	8	1	2	0	0	0	0	0	1	0	87	0	96	96	96	0
622	2007	66	5.83	8	3	2	1	0	1	1	1	1	1	80	0	96	96	96	0
623	2007	73	5.62	6	2	0	0	0	0	0	0	1	1	13	0	96	96	96	0
624	2007	44	15.4	6	2	1	1	0	1	1	1	1	0	73	0	96	96	96	0
625	2007	48	0.6	6	1	0	0	0	0	0	0	0	0	92	0	96	96	96	0
626	2007	68	6.38	6	2	1	1	0	1	1	1	0	0	80	0	96	96	96	0
627	2007	81	0.04	8	3	2	0	0	0	0	0	2	0	90	0	96	96	96	0
628	2007	60	3.89	6	1	0	0	0	0	0	0	0	0	65	0	96	96	96	0
629	2007	60	19.14	6	2	1	0	0	0	0	0	0	0	51	0	96	96	96	0
630	2007	68	15.1	6	1	1	0	0	0	0	0	1	1	2	0	96	96	96	0
631	2007	59	7.17	6	1	0	0	0	0	1	1	0	0	9	0	95	95	95	0
632	2007	68	13.51	7	2	1	0	0	0	1	1	1	0	95	0	95	95	95	0
633	2007	64	2.04	6	3	2	1	0	1	1	1	0	0	22	0	95	95	95	0
634	2007	73	9.86	6	2	0	1	0	1	1	1	0	0	58	0	95	95	95	0
635	2007	72	6.71	6	2	1	1	0	1	1	1	0	0	26	0	95	95	95	0
636	2007	63	100	8	3	2	0	1	2	1	1	1	1	4	0	95	95	95	0
637	2007	54	5.18	6	1	0	0	0	0	0	0	0	0	94	0	95	95	95	0
638	2007	55	5.08	6	1	0	0	0	0	1	1	0	0	55	0	95	95	95	0
639	2007	63	11.48	6	1	1	0	0	0	1	1	0	0	88	0	95	95	95	0
640	2007	70	7.24	8	1	2	1	0	1	1	1	1	0	66	1	68	68	68	2
641	2007	71	15.72	7	1	1	1	0	1	0	1	1	0	96	0	95	95	95	0
642	2007	75	17.41	7	2	1	1	0	1	1	1	1	1	4	1	61	61	61	2
643	2007	67	6.28	6	1	0	0	0	0	1	1	1	0	29	1	31	31	31	2
644	2007	64	88.08	8	3	2	1	1	2	1	1	0	1	79	0	95	95	95	0
645	2007	65	6.95	5	2	1	1	0	1	0	1	0	0	82	0	95	95	95	0
646	2007	73	6.74	7	1	1	1	0	1	1	1	1	0	51	0	95	95	95	0
647	2007	67	18.57	6	2	1	1	0	1	0	1	1	0	37	0	95	95	95	0
648	2007	70	10.53	7	2	1	1	0	1	1	1	0	1	6	0	95	95	95	0
649	2007	53	8.09	6	2	0	0	0	0	0	0	0	0	71	0	95	95	95	0
650	2007	63	7.77	5	2	0	1	0	1	0	1	1	0	69	0	95	95	95	0
651	2007	58	9.02	6	2	1	1	0	1	0	1	1	1	85	0	95	95	95	0
652	2007	60	0.91	7	2	1	1	0	1	1	1	1	1	10	0	95	95	95	0
653	2007	63	6.71	7	3	2	1	0	1	0	1	0	0	77	0	95	95	95	0
654	2007	64	11.8	9	1	2	0	0	0	0	0	0	0	56	0	95	95	95	0
655	2007	71	6.44	6	3	0	0	1	2	1	1	0	0	73	0	95	95	95	0
656	2007	64	27.56	8	1	2	1	0	1	1	1	2	1	3	0	95	95	95	0
657	2007	49	5.05	5	3	2	0	0	0	0	0	0	0	93	0	95	95	95	0
658	2007	65	5.57	6	2	0	1	0	1	0	1	0	0	91	0	95	95	95	0
659	2007	66	8.3	6	2	2	0	0	0	1	1	1	0	2	0	94	94	94	0
660	2007	66	32	6	3	2	1	0	1	1	1	1	0	63	0	94	94	94	0
661	2007	55	9.71	7	2	1	0	0	0	0	0	0	1	12	0	94	94	94	0
662	2007	75	19.18	8	2	2	1	0	1	0	1	2	0	83	0	94	94	94	0
663	2007	58	7.83	6	1	0	0	0	0	0	0	1	0	97	0	94	94	94	0
664	2007	68	14.6	7	3	2	1	1	2	1	1	2	0	17	0	94	94	94	0
665	2007	60	16.53	6	2	1	0	0	0	0	0	0	0	94	0	94	94	94	0
666	2007	62	11.49	7	2	1	1	0	1	1	1	0	0	58	0	94	94	94	0
667	2007	68	13.3	6	3	1	0	0	0	1	1	0	0	60	0	94	94	94	0
668	2007	63	7.2	7	1	1	1	0	1	1	1	1	0	96	0	94	94	94	0
669	2007	67	4.82	6	1	0	0	0	0	0	0	0	0	39	1	68	68	68	1
670	2007	60	6.79	7	1	1	1	0	1	1	1	1	0	95	0	94	94	94	0
671	2007	68	8.98	7	2	1	0	0	0	1	1	2	0	10	1	12	12	12	2
672	2007	60	19.05	8	2	2	1	0	1	1	1	2	1	10	0	94	94	94	0
673	2007	62	11.99	6	2	1	1	0	1	1	1	1	0	8	1	40	40	40	1
674	2007	70	7.97	7	2	1	1	0	1	1	1	1	0	93	0	94	94	94	0
675	2007	67	16.06	10	3	2	0	0	0	1	1	1	1	2	0	94	94	94	0
676	2007	69	10.52	7	2	1	1	1	2	1	1	1	1	42	0	94	94	94	0
677	2007	70	13.25	7	2	1	1	0	1	1	1	1	1	5	1	56	56	56	2
678	2007	73	10.66	6	1	1	0	0	0	1	1	2	1	6	1	55	55	55	2
679	2007	69	15.77	7	2	1	1	0	1	1	1	1	0	53	0	93	93	93	0
680	2007	66	29.04	7	2	2	1	0	1	1	1	2	1	28	0	93	93	93	0
681	2007	72	73.27	8	3	2	0	0	0	1	1	2	1	4	0	93	93	93	0
682	2007	61	5.2	9	2	2	1	0	1	0	1	1	0	85	0	93	93	93	0
683	2007	55	6.22	6	2	0	0	0	0	0	0	0	0	60	0	93	93	93	0
684	2007	71	11.7	7	3	1	0	0	0	1	1	0	0	84	0	93	93	93	0
685	2007	68	5.4	6	1	0	1	0	1	1	1	0	0	91	0	93	93	93	0
686	2007	62	8.28	6	2	0	0	0	0	1	1	0	0	94	0	93	93	93	0
687	2007	55	14.02	8	2	2	1	1	2	1	1	1	1	5	0	93	93	93	0
688	2007	63	7.45	6	2	1	0	0	0	0	0	0	0	76	0	93	93	93	0
689	2007	68	18.9	6	2	1	0	0	0	0	0	0	1	46	0	93	93	93	0
690	2007	59	6.97	8	1	2	0	0	0	0	0	2	0	85	0	93	93	93	0
691	2007	60	5.4	6	1	0	0	0	0	1	1	0	1	7	0	93	93	93	0
692	2007	72	14.9	6	1	1	1	0	1	0	1	1	0	5	0	93	93	93	0
693	2007	68	9.19	7	1	1	1	0	1	1	1	1	0	74	0	93	93	93	0
694	2007	69	3.5	6	1	0	0	0	0	0	0	0	1	28	0	93	93	93	0
695	2007	58	31	7	2	2	0	0	0	0	0	1	1	23	0	93	93	93	0
696	2007	57	13.04	6	2	1	1	0	1	1	1	1	1	12	0	93	93	93	0
697	2007	63	6.18	6	2	0	0	0	0	0	0	1	1	5	0	93	93	93	0
698	2007	57	7.06	6	2	0	0	0	0	0	0	0	1	39	0	93	93	93	0
699	2007	65	51.02	7	3	2	0	0	0	0	0	2	1	4	0	93	93	93	0
700	2007	55	5.06	7	1	1	0	0	0	1	1	1	0	92	0	93	93	93	0
701	2007	65	19.1	6	1	1	1	0	1	1	1	1	1	12	0	93	93	93	0
702	2007	65	5.35	6	3	0	0	0	0	1	1	1	1	36	0	93	93	93	0
703	2007	61	23.66	7	1	2	1	1	2	1	1	1	1	3	0	93	93	93	0
704	2007	75	4.1	10	3	2	1	1	2	0	1	2	1	19	0	93	93	93	0
705	2007	59	8.2	7	2	1	0	0	0	1	1	2	1	3	0	93	93	93	0
706	2007	72	6.98	8	1	2	0	0	0	0	0	2	0	60	0	92	92	92	0
707	2007	74	14.07	7	3	2	1	0	1	1	1	0	0	50	0	92	92	92	0
708	2007	64	6.06	6	1	0	1	0	1	0	1	0	1	23	0	92	92	92	0
709	2007	75	11.25	6	2	1	0	0	0	1	1	0	1	4	0	92	92	92	0
710	2007	62	5.04	6	2	0	1	1	2	0	1	2	0	56	0	92	92	92	0
711	2007	66	4.28	6	2	1	1	0	1	1	1	1	1	40	0	92	92	92	0
712	2007	75	5.14	6	2	1	1	0	1	0	1	1	1	17	0	92	92	92	0
713	2007	61	9.66	7	3	1	0	1	2	1	1	0	0	84	0	92	92	92	0
714	2007	70	5.8	7	2	1	0	0	0	0	0	0	0	31	0	92	92	92	0
715	2007	63	0.38	8	2	2	1	0	1	1	1	2	1	47	0	92	92	92	0
716	2007	65	39.87	6	3	2	1	1	2	1	1	1	0	93	0	92	92	92	0
717	2007	69	10.58	8	2	2	1	0	1	0	1	2	0	52	0	92	92	92	0
718	2007	65	6.4	6	1	0	0	0	0	0	0	1	0	83	0	92	92	92	0
719	2007	71	1.82	3	1	0	1	0	1	1	1	1	1	58	0	92	92	92	0
720	2007	58	10.99	6	1	1	0	0	0	0	0	0	0	58	0	92	92	92	0
721	2007	66	23.46	7	3	2	1	0	1	0	1	1	1	7	0	92	92	92	0
722	2007	68	10.96	7	2	1	1	0	1	1	1	1	0	59	0	92	92	92	0
723	2007	78	6.79	6	2	0	1	0	1	1	1	0	1	29	0	92	92	92	0
724	2007	46	13.41	6	1	1	1	0	1	0	1	1	0	94	0	92	92	92	0
725	2007	65	14.64	7	1	1	0	0	0	0	0	0	0	89	0	92	92	92	0
726	2007	71	7.43	6	3	2	1	0	1	1	1	0	0	93	0	91	91	91	0
727	2007	48	8.85	6	1	0	0	0	0	1	1	0	0	20	0	91	91	91	0
728	2007	60	4.71	6	2	0	1	0	1	1	1	1	0	91	0	91	91	91	0
729	2007	84	5.7	6	2	0	1	0	1	1	1	0	1	21	0	91	91	91	0
730	2007	62	6.94	6	2	0	1	0	1	0	1	0	0	58	0	91	91	91	0
731	2007	65	14.17	7	2	1	1	0	1	1	1	0	0	86	0	91	91	91	0
732	2007	63	9.39	6	2	2	0	0	0	0	0	2	1	9	0	91	91	91	0
733	2007	74	6.91	6	3	2	1	0	1	0	1	1	0	59	0	91	91	91	0
734	2007	69	27.82	6	2	2	1	1	2	1	1	1	1	35	0	91	91	91	0
735	2007	66	3.56	6	1	0	0	0	0	0	0	0	0	88	0	91	91	91	0
736	2007	66	10.9	4	3	2	1	0	1	0	1	2	1	4	0	91	91	91	0
737	2007	61	6.1	6	2	0	0	0	0	0	0	0	0	27	0	91	91	91	0
738	2007	74	6.37	6	3	0	0	0	0	0	0	1	1	22	0	91	91	91	0
739	2007	64	18.97	6	2	1	1	0	1	1	1	1	1	2	0	91	91	91	0
740	2007	76	10.89	6	2	1	1	0	1	1	1	1	0	90	0	91	91	91	0
741	2007	67	14.4	8	1	2	1	0	1	1	1	2	1	3	0	91	91	91	0
742	2007	68	4.61	6	1	0	1	0	1	1	1	2	1	4	0	91	91	91	0
743	2007	57	5.83	6	1	0	1	0	1	0	1	0	0	91	0	91	91	91	0
744	2007	61	4.32	7	3	2	1	0	1	0	1	1	0	91	0	91	91	91	0
745	2007	72	2.72	7	3	2	1	0	1	0	1	1	0	2	0	91	91	91	0
746	2007	59	7.8	6	2	0	0	0	0	0	0	2	0	63	0	91	91	91	0
747	2007	71	20.64	7	1	2	1	0	1	1	1	1	0	79	0	91	91	91	0
748	2007	46	5	6	1	0	1	0	1	1	1	0	0	84	0	91	91	91	0
749	2007	59	6.93	6	1	0	1	0	1	1	1	0	0	82	0	91	91	91	0
750	2008	56	4.25	5	1	0	0	0	0	1	1	1	0	1	0	90	90	90	0
751	2008	62	4.67	6	1	0	1	0	1	1	1	1	0	84	0	90	90	90	0
752	2008	55	13.6	7	1	1	1	0	1	1	1	1	0	84	0	90	90	90	0
753	2008	63	121	9	3	2	1	1	2	1	1	1	1	3	0	90	90	90	0
754	2008	71	8.33	7	2	1	0	0	0	0	0	0	0	90	0	90	90	90	0
755	2008	50	13.1	6	2	1	1	0	1	1	1	1	0	25	0	90	90	90	0
756	2008	63	5.23	6	1	0	0	0	0	0	0	1	0	4	0	90	90	90	0
757	2008	60	17.6	7	3	2	1	0	1	1	1	1	1	8	0	90	90	90	0
758	2008	64	14.2	6	2	1	0	0	0	0	0	0	0	59	0	90	90	90	0
759	2008	47	5.12	6	1	0	0	0	0	0	0	0	0	88	0	90	90	90	0
760	2008	68	6.86	6	1	0	1	0	1	1	1	0	0	87	0	90	90	90	0
761	2008	65	20.25	7	1	2	1	1	2	0	1	1	0	72	0	90	90	90	0
762	2008	71	35.4	7	2	2	1	1	2	1	1	1	0	76	0	90	90	90	0
763	2008	70	6.76	6	2	1	1	0	1	0	1	1	1	24	0	90	90	90	0
764	2008	76	5.78	8	3	2	0	0	0	0	0	1	0	59	0	90	90	90	0
765	2008	56	7.87	8	2	2	0	0	0	0	0	1	0	91	0	90	90	90	0
766	2008	66	4.59	6	1	0	1	0	1	0	1	0	0	91	0	90	90	90	0
767	2008	76	11.85	6	3	1	0	1	2	1	1	0	0	74	0	90	90	90	0
768	2008	63	5.29	6	1	0	0	0	0	1	1	0	0	92	0	90	90	90	0
769	2008	65	9.58	7	1	1	1	0	1	0	1	0	0	49	0	90	90	90	0
770	2008	52	11.93	7	1	1	1	0	1	1	1	1	0	70	0	90	90	90	0
771	2008	58	5.9	7	1	1	1	0	1	1	1	1	0	83	0	90	90	90	0
772	2008	64	5.2	6	2	1	0	0	0	1	1	1	1	34	0	90	90	90	0
773	2008	64	7.24	6	1	0	1	0	1	1	1	2	0	65	0	90	90	90	0
774	2008	73	4.97	6	1	0	0	0	0	0	0	0	0	70	0	90	90	90	0
775	2008	63	3.29	6	1	0	0	0	0	0	0	0	0	51	0	90	90	90	0
776	2008	71	12.2	9	1	2	1	0	1	1	1	2	1	68	0	90	90	90	0
777	2008	71	7.75	6	2	0	0	0	0	0	0	1	0	86	0	90	90	90	0
778	2008	62	11.89	9	3	2	1	1	2	1	1	2	1	5	0	90	90	90	0
779	2008	80	0.76	7	2	1	1	0	1	0	1	2	0	42	0	90	90	90	0
780	2008	59	9.46	7	3	2	0	0	0	1	1	1	0	81	0	90	90	90	0
781	2008	67	9.2	7	1	1	0	0	0	0	0	1	0	77	0	90	90	90	0
782	2008	75	1.86	6	1	0	1	0	1	0	1	0	0	14	1	87	87	87	1
783	2008	53	6.2	7	1	1	1	0	1	1	1	1	0	40	0	89	89	89	0
784	2008	56	7.05	6	1	0	1	0	1	1	1	1	0	68	0	89	89	89	0
785	2008	65	3.4	6	3	2	1	0	1	1	1	0	0	81	0	89	89	89	0
786	2008	60	4.49	6	1	0	0	0	0	1	1	0	0	75	0	89	89	89	0
787	2008	66	9.67	8	1	2	0	0	0	0	0	2	1	18	0	89	89	89	0
788	2008	58	1.33	9	3	2	1	0	1	1	1	2	1	3	0	89	89	89	0
789	2008	69	7.26	7	1	1	1	0	1	1	1	1	0	57	0	89	89	89	0
790	2008	70	4.7	6	2	0	1	0	1	1	1	0	0	87	0	89	89	89	0
791	2008	77	4.94	7	2	1	0	0	0	1	1	2	1	3	1	61	61	61	1
792	2008	75	44.55	8	3	2	1	0	1	1	1	2	0	83	0	89	89	89	0
793	2008	60	4.52	5	2	0	1	0	1	0	1	0	0	81	0	89	89	89	0
794	2008	70	24.49	6	2	2	0	0	0	0	0	1	0	36	0	89	89	89	0
795	2008	71	10.38	8	1	2	0	0	0	0	0	0	0	46	0	89	89	89	0
796	2008	67	5.4	7	2	1	0	0	0	0	0	1	0	47	0	89	89	89	0
797	2008	64	17	6	2	1	0	0	0	1	1	1	0	77	0	89	89	89	0
798	2008	60	3.71	6	1	0	0	0	0	0	0	0	0	85	0	89	89	89	0
799	2008	71	9.48	6	1	0	0	0	0	0	0	1	0	57	0	89	89	89	0
800	2008	67	19.29	8	1	2	1	0	1	1	1	1	0	20	0	89	89	89	0
801	2008	67	6.15	6	1	0	1	0	1	1	1	0	0	80	0	89	89	89	0
802	2008	59	11.9	6	1	1	1	0	1	1	1	1	0	89	0	89	89	89	0
803	2008	76	3.97	6	1	0	0	0	0	0	0	1	0	82	0	89	89	89	0
804	2008	70	4.53	6	1	0	0	0	0	0	0	0	0	80	0	89	89	89	0
805	2008	59	5.2	8	1	2	0	0	0	0	0	1	0	1	0	89	89	89	0
806	2008	49	5.5	6	2	0	1	0	1	1	1	0	0	57	0	89	89	89	0
807	2008	69	9.37	6	1	0	0	0	0	0	0	0	0	69	0	89	89	89	0
808	2008	62	6.99	7	1	1	0	0	0	1	1	1	0	81	0	89	89	89	0
809	2008	70	3.8	6	2	0	0	0	0	1	1	0	0	75	0	89	89	89	0
810	2008	63	10.07	6	3	2	0	0	0	1	1	1	1	14	0	89	89	89	0
811	2008	69	548.4	8	3	2	1	1	2	1	1	2	1	3	0	89	89	89	0
812	2008	66	14.5	7	1	1	0	1	2	1	1	1	0	58	0	89	89	89	0
813	2008	70	3.82	6	1	0	1	0	1	1	1	0	1	81	0	89	89	89	0
814	2008	68	2.38	6	1	0	1	0	1	0	1	1	0	58	0	89	89	89	0
815	2008	63	4.46	8	3	2	1	0	1	0	1	2	1	5	0	89	89	89	0
816	2008	58	10.76	7	1	1	0	0	0	0	0	0	0	9	0	88	88	88	0
817	2008	39	7.14	7	1	1	0	0	0	0	0	0	0	55	0	88	88	88	0
818	2008	70	22.97	8	1	2	1	0	1	0	1	1	1	40	0	88	88	88	0
819	2008	71	5.65	6	2	0	0	0	0	1	1	1	0	34	0	88	88	88	0
820	2008	77	18.68	7	3	2	1	0	1	1	1	2	1	8	0	88	88	88	0
821	2008	73	25.7	7	1	2	0	0	0	0	0	0	0	34	0	88	88	88	0
822	2008	72	6.47	6	2	0	0	0	0	0	0	0	1	6	0	88	88	88	0
823	2008	58	2.97	7	1	1	0	0	0	1	1	1	0	70	0	88	88	88	0
824	2008	65	11.17	7	1	1	1	0	1	0	1	1	0	72	0	88	88	88	0
825	2008	68	3.68	7	1	1	0	0	0	0	0	1	0	17	0	88	88	88	0
826	2008	65	34.8	6	1	2	1	0	1	1	1	0	0	31	0	88	88	88	0
827	2008	75	13.7	6	1	1	0	0	0	0	0	0	0	54	0	88	88	88	0
828	2008	57	8	4	2	0	1	0	1	1	1	0	1	5	0	88	88	88	0
829	2008	57	18.5	7	2	1	0	0	0	1	1	1	1	3	0	88	88	88	0
830	2008	65	12.56	6	3	1	0	0	0	1	1	2	1	2	1	86	86	86	2
831	2008	52	9.98	8	3	2	1	0	1	1	1	2	1	6	0	88	88	88	0
832	2008	63	1.47	7	1	1	1	0	1	0	1	0	1	16	0	88	88	88	0
833	2008	63	4.95	6	2	2	0	0	0	1	1	1	1	10	0	88	88	88	0
834	2008	71	13.7	6	4	1	0	1	2	1	1	1	0	83	0	88	88	88	0
835	2008	61	13.5	6	2	1	1	0	1	1	1	2	0	76	0	88	88	88	0
836	2008	65	2.2	6	1	0	1	0	1	0	1	0	0	66	0	88	88	88	0
837	2008	72	7.45	8	1	2	1	0	1	0	1	2	0	81	0	88	88	88	0
838	2008	50	4.1	6	1	0	0	0	0	0	0	0	0	3	0	88	88	88	0
839	2008	72	33.22	6	1	2	1	0	1	1	1	1	0	14	0	88	88	88	0
840	2008	63	9.3	7	3	2	1	0	1	1	1	2	0	75	0	88	88	88	0
841	2008	59	7.73	6	1	0	0	0	0	1	1	0	0	58	0	88	88	88	0
842	2008	67	11.13	6	1	1	1	0	1	1	1	1	0	68	0	88	88	88	0
843	2008	65	8.9	6	1	0	0	0	0	0	0	1	0	89	0	88	88	88	0
844	2008	55	5.27	6	1	0	1	0	1	1	1	0	0	87	0	88	88	88	0
845	2008	73	4.12	7	1	1	1	0	1	1	1	1	0	88	0	88	88	88	0
846	2008	61	16.75	7	3	2	1	0	1	1	1	1	1	49	0	87	87	87	0
847	2008	56	3.77	6	1	0	0	0	0	0	0	1	0	82	0	87	87	87	0
848	2008	75	35.76	6	1	2	0	0	0	0	0	0	0	68	0	87	87	87	0
849	2008	54	11.76	6	2	1	1	0	1	1	1	1	1	80	0	87	87	87	0
850	2008	54	4.52	9	1	2	1	0	1	0	1	2	0	82	0	87	87	87	0
851	2008	62	8.21	7	3	1	0	0	0	0	0	1	0	83	0	87	87	87	0
852	2008	76	3.47	7	1	1	1	0	1	1	1	1	0	89	0	87	87	87	0
853	2008	78	15.97	8	1	2	1	0	1	0	1	2	1	29	1	34	34	34	2
854	2008	68	8.28	7	1	1	0	0	0	0	0	0	1	3	0	87	87	87	0
855	2008	59	4.52	8	1	2	1	0	1	0	1	1	0	84	0	87	87	87	0
856	2008	71	42.6	7	2	2	1	0	1	1	1	2	1	5	0	87	87	87	0
857	2008	54	7.88	6	1	0	1	1	2	1	1	1	1	29	0	87	87	87	0
858	2008	59	20.2	7	1	2	1	0	1	0	1	0	0	85	0	87	87	87	0
859	2008	81	76.43	9	1	2	1	0	1	1	1	2	1	23	1	60	60	60	1
860	2008	74	51.22	9	3	2	1	0	1	1	1	2	1	3	1	51	51	51	1
861	2008	65	4.34	6	4	2	1	0	1	0	1	0	0	83	0	87	87	87	0
862	2008	69	15	8	2	2	0	0	0	0	0	2	1	3	0	87	87	87	0
863	2008	67	5.5	6	1	0	0	0	0	1	1	0	0	58	0	87	87	87	0
864	2008	62	5.09	6	1	0	1	0	1	1	1	0	0	82	0	87	87	87	0
865	2008	68	17.64	7	1	1	1	0	1	1	1	1	1	7	0	87	87	87	0
866	2008	61	4.22	6	1	0	0	0	0	1	1	0	0	80	0	87	87	87	0
867	2008	67	5.3	7	1	1	1	0	1	1	1	1	1	30	0	87	87	87	0
868	2008	65	6.172	7	1	1	0	0	0	0	0	1	0	86	0	87	87	87	0
869	2008	62	12.48	6	3	2	1	0	1	1	1	0	1	11	0	87	87	87	0
870	2008	60	16.98	8	3	2	1	1	2	1	1	2	1	3	0	87	87	87	0
871	2008	74	5.26	6	1	0	0	1	2	1	1	1	1	14	0	87	87	87	0
872	2008	55	74.53	8	3	2	1	0	1	1	1	2	1	2	0	87	87	87	0
873	2008	69	7.09	7	1	1	1	0	1	1	1	1	0	83	0	87	87	87	0
874	2008	58	13	5	1	1	1	0	1	1	1	2	0	54	0	87	87	87	0
875	2008	61	8.61	6	3	2	1	0	1	0	1	1	0	82	0	87	87	87	0
876	2008	72	16.96	9	3	2	1	1	2	1	1	2	1	5	0	87	87	87	0
877	2008	51	5.3	6	1	0	0	0	0	0	0	0	0	78	0	87	87	87	0
878	2008	68	7.24	7	3	2	0	0	0	1	1	1	0	82	0	87	87	87	0
879	2008	75	20.34	7	1	2	1	0	1	0	1	1	1	7	0	87	87	87	0
880	2008	65	59.77	8	1	2	1	1	2	1	1	2	1	11	0	87	87	87	0
881	2008	66	9.3	5	3	2	1	0	1	1	1	0	1	5	0	87	87	87	0
882	2008	63	14.82	6	2	1	1	1	2	1	1	1	1	6	0	87	87	87	0
883	2008	64	52.9	9	1	2	1	0	1	1	1	2	1	3	0	86	86	86	0
884	2008	58	7.9	6	1	0	1	0	1	0	1	0	0	50	0	86	86	86	0
885	2008	62	5.24	6	2	1	1	0	1	0	1	0	0	87	0	86	86	86	0
886	2008	70	6.6	6	1	0	1	0	1	1	1	1	0	46	0	86	86	86	0
887	2008	68	6.13	7	2	1	1	1	2	0	1	1	0	22	0	86	86	86	0
888	2008	64	5.43	7	2	1	0	0	0	0	0	1	0	83	0	86	86	86	0
889	2008	63	12.32	6	1	1	1	0	1	1	1	1	1	17	0	86	86	86	0
890	2008	70	64.4	7	3	2	0	0	0	0	0	0	0	18	1	22	22	22	2
891	2008	66	5.1	6	1	0	1	1	2	1	1	2	1	8	0	86	86	86	0
892	2008	68	9.7	8	4	2	1	1	2	1	1	2	1	3	0	86	86	86	0
893	2008	61	3.87	6	1	0	0	0	0	0	0	1	0	62	1	70	70	70	1
894	2008	71	3.51	6	1	0	0	0	0	0	0	0	0	80	0	86	86	86	0
895	2008	72	67.8	10	3	2	1	1	2	1	1	2	0	78	0	86	86	86	0
896	2008	79	28.99	9	1	2	1	0	1	0	1	2	1	30	0	86	86	86	0
897	2008	66	4.08	6	3	2	0	0	0	0	0	0	0	17	0	86	86	86	0
898	2008	70	6.86	6	1	0	0	0	0	0	0	0	0	82	0	86	86	86	0
899	2008	65	9	8	2	2	0	0	0	0	0	1	0	54	0	86	86	86	0
900	2008	58	17.71	6	2	1	1	0	1	1	1	0	0	82	0	86	86	86	0
901	2008	65	8.7	7	1	1	1	0	1	1	1	1	0	69	0	86	86	86	0
902	2008	52	4.78	7	2	1	0	0	0	0	0	0	0	76	0	86	86	86	0
903	2008	64	6.95	6	2	0	1	0	1	0	1	0	0	82	0	86	86	86	0
904	2008	67	3.9	7	2	1	1	0	1	1	1	1	0	81	0	86	86	86	0
905	2008	67	8.55	8	3	2	0	0	0	0	0	1	0	79	0	86	86	86	0
906	2008	72	20.07	3	2	2	1	0	1	0	1	0	0	80	0	86	86	86	0
907	2008	67	91.42	7	3	2	1	0	1	1	1	2	1	5	1	81	81	81	1
908	2008	42	11.04	6	2	1	1	0	1	0	1	0	0	82	0	86	86	86	0
909	2008	71	7.58	9	3	2	1	1	2	1	1	2	0	83	0	86	86	86	0
910	2008	69	12.12	6	3	1	1	0	1	1	1	0	0	69	1	73	73	73	1
911	2008	65	10.9	6	1	1	1	0	1	0	1	0	0	80	0	86	86	86	0
912	2008	79	5.67	8	1	2	1	0	1	0	1	2	0	87	0	86	86	86	0
913	2008	66	5.5	7	1	1	1	0	1	1	1	1	1	40	0	86	86	86	0
914	2008	72	11.57	7	1	1	0	0	0	0	0	1	1	3	0	86	86	86	0
915	2008	69	8.62	6	3	2	0	0	0	0	0	0	0	84	0	86	86	86	0
916	2008	65	9.1	7	1	1	1	0	1	1	1	1	0	65	0	86	86	86	0
917	2008	75	7.65	6	3	2	1	0	1	1	1	1	0	70	0	86	86	86	0
918	2008	79	5.91	7	1	1	1	0	1	0	1	2	1	5	0	86	86	86	0
919	2008	71	20.14	6	1	2	0	0	0	1	1	2	1	3	0	86	86	86	0
920	2008	71	4.95	6	1	0	1	0	1	0	1	0	0	58	0	86	86	86	0
921	2008	59	5.9	6	2	0	0	0	0	1	1	0	0	58	0	86	86	86	0
922	2008	52	3	6	2	0	0	0	0	0	0	0	0	83	0	85	85	85	0
923	2008	71	10.86	6	3	2	0	0	0	0	0	1	0	59	0	85	85	85	0
924	2008	78	1.46	6	1	0	0	0	0	1	1	0	0	75	0	85	85	85	0
925	2008	60	39.9	6	2	2	1	0	1	0	1	2	1	6	0	85	85	85	0
926	2008	67	6.32	6	3	2	1	0	1	0	1	1	1	38	0	85	85	85	0
927	2008	71	5.9	7	1	1	1	0	1	0	1	0	0	82	0	85	85	85	0
928	2008	75	5.81	6	3	2	1	0	1	1	1	1	0	83	0	85	85	85	0
929	2008	72	5.89	7	3	2	1	0	1	0	1	1	0	86	0	85	85	85	0
930	2008	67	6.3	9	2	2	1	1	2	0	1	2	1	23	0	85	85	85	0
931	2008	66	5.58	7	2	1	1	0	1	0	1	0	0	81	0	85	85	85	0
932	2008	73	3.54	8	3	2	0	0	0	0	0	1	0	79	0	85	85	85	0
933	2008	58	15.7	6	1	1	1	0	1	1	1	2	0	68	0	85	85	85	0
934	2008	67	7.86	7	3	1	0	0	0	0	0	1	0	55	1	64	64	64	2
935	2008	60	8.7	6	1	0	0	0	0	0	0	0	0	81	0	85	85	85	0
936	2008	61	3.25	6	2	1	0	0	0	1	1	0	0	79	0	85	85	85	0
937	2008	54	6.89	6	2	0	0	0	0	0	0	0	0	75	0	85	85	85	0
938	2008	75	14.58	7	2	1	0	0	0	0	0	1	1	36	0	85	85	85	0
939	2008	73	6.26	8	2	2	0	0	0	0	0	1	0	71	0	85	85	85	0
940	2008	56	6.07	7	1	1	1	0	1	1	1	0	0	84	0	85	85	85	0
941	2008	63	7	6	1	0	1	0	1	1	1	1	0	35	0	85	85	85	0
942	2008	63	6.47	7	2	1	0	0	0	0	0	1	0	53	0	85	85	85	0
943	2008	67	13	6	3	2	1	0	1	1	1	0	1	18	0	85	85	85	0
944	2008	66	6.55	8	1	2	1	0	1	0	1	1	0	80	0	85	85	85	0
945	2008	65	7	6	3	2	1	0	1	0	1	0	0	81	0	85	85	85	0
946	2008	68	6.96	8	2	2	1	0	1	0	1	1	1	23	0	85	85	85	0
947	2008	56	5.6	7	3	2	1	0	1	0	1	1	0	81	0	85	85	85	0
948	2008	49	7.26	6	1	0	0	0	0	0	0	0	0	87	0	85	85	85	0
949	2008	61	124.4	6	1	2	1	0	1	1	1	0	0	82	0	85	85	85	0
950	2008	74	11.23	7	3	2	1	0	1	1	1	2	1	3	0	85	85	85	0
951	2008	55	4.2	8	3	2	1	0	1	0	1	2	0	58	0	85	85	85	0
952	2008	68	11.5	9	3	2	1	0	1	1	1	2	0	86	0	84	84	84	0
953	2008	65	13.9	7	2	1	1	0	1	1	1	1	1	24	0	84	84	84	0
954	2008	68	5.2	7	2	1	1	0	1	0	1	1	0	57	0	84	84	84	0
955	2008	64	86.2	9	3	2	1	1	2	1	1	2	1	3	1	60	60	60	1
956	2008	73	5.13	7	1	1	1	0	1	1	1	1	0	12	1	12	12	12	2
957	2008	59	62.65	7	1	2	1	0	1	1	1	2	1	9	0	84	84	84	0
958	2008	69	7.57	7	1	1	1	0	1	1	1	0	0	56	0	84	84	84	0
959	2008	74	4.118	7	2	1	0	0	0	0	0	0	0	72	0	84	84	84	0
960	2008	49	7.76	6	3	2	1	0	1	1	1	2	1	4	0	84	84	84	0
961	2008	77	7.16	6	2	1	1	0	1	1	1	1	0	63	0	84	84	84	0
962	2008	70	23.46	7	1	2	1	1	2	1	1	2	1	23	0	84	84	84	0
963	2008	69	35.32	9	3	2	1	0	1	1	1	2	1	10	0	84	84	84	0
964	2008	58	8.6	9	3	2	1	0	1	1	1	2	0	84	0	84	84	84	0
965	2008	81	36.19	7	2	2	1	0	1	1	1	0	1	4	0	84	84	84	0
966	2008	61	6.2	6	3	2	0	0	0	1	1	0	0	82	0	84	84	84	0
967	2008	61	7.4	7	1	1	1	1	2	1	1	1	1	35	0	84	84	84	0
968	2008	73	6	6	1	0	1	0	1	0	1	0	0	23	0	84	84	84	0
969	2008	46	7.23	6	1	0	1	0	1	1	1	0	0	70	0	84	84	84	0
970	2008	64	8.32	7	1	1	1	0	1	0	1	2	0	85	0	84	84	84	0
971	2008	66	6.79	7	1	1	0	0	0	0	0	1	0	84	0	84	84	84	0
972	2008	64	6.19	6	3	2	1	1	2	0	1	2	1	5	1	44	44	44	1
973	2008	70	15.91	7	3	2	1	1	2	1	1	1	0	34	1	70	70	70	1
974	2008	65	9	7	3	2	0	0	0	0	0	0	0	80	0	84	84	84	0
975	2008	60	4.2	6	3	2	0	0	0	0	0	0	0	81	0	84	84	84	0
976	2008	63	9	6	2	1	0	0	0	0	0	0	0	84	0	83	83	83	0
977	2008	67	9.66	7	3	2	1	0	1	0	1	1	1	10	0	83	83	83	0
978	2008	69	4.4	6	1	0	1	0	1	0	1	1	0	69	0	83	83	83	0
979	2008	75	2.815	6	1	0	1	0	1	0	1	1	0	74	0	83	83	83	0
980	2008	55	8.06	6	1	0	1	0	1	1	1	1	0	58	0	83	83	83	0
981	2008	67	37.91	7	1	2	1	0	1	1	1	2	1	4	1	59	59	59	2
982	2008	74	0.03	7	4	2	0	0	0	0	0	1	0	5	0	83	83	83	0
983	2008	76	8.624	8	1	2	1	0	1	1	1	1	0	80	0	83	83	83	0
984	2008	71	27.71	9	3	2	1	1	2	1	1	2	1	2	0	83	83	83	0
985	2008	51	7.66	8	2	2	1	0	1	0	1	2	0	70	0	83	83	83	0
986	2008	67	11.91	6	3	2	1	0	1	1	1	1	0	74	0	83	83	83	0
987	2008	67	4.62	7	3	2	0	0	0	1	1	1	0	84	0	83	83	83	0
988	2008	73	9.62	10	2	2	1	0	1	1	1	2	0	12	0	83	83	83	0
989	2008	63	7.75	6	1	0	1	0	1	1	1	1	0	58	0	83	83	83	0
990	2008	55	19.71	6	3	2	1	0	1	0	1	1	1	23	0	83	83	83	0
991	2008	73	199.5	8	3	2	1	0	1	1	1	2	1	3	0	83	83	83	0
992	2008	55	1.13	5	1	0	1	0	1	1	1	0	0	82	0	83	83	83	0
993	2008	67	5.3	6	2	0	1	0	1	0	1	1	0	71	0	83	83	83	0
994	2008	65	7.53	6	2	0	0	0	0	1	1	0	0	78	0	83	83	83	0
995	2008	74	11.95	6	3	2	0	0	0	1	1	1	0	15	1	15	15	15	2
996	2008	74	16.55	9	1	2	1	1	2	1	1	2	1	3	0	83	83	83	0
997	2008	68	14.45	7	3	2	1	0	1	1	1	1	0	54	0	83	83	83	0
998	2008	56	6.53	6	1	0	1	0	1	0	1	0	0	78	0	83	83	83	0
999	2008	67	8	6	1	0	1	0	1	0	1	0	0	22	0	83	83	83	0
1000	2008	71	7.75	7	4	2	1	0	1	0	1	1	0	69	0	83	83	83	0
1001	2008	80	9	9	1	2	0	0	0	0	0	2	0	11	1	37	37	37	2
1002	2008	65	6.44	8	2	2	1	0	1	0	1	2	0	28	0	83	83	83	0
1003	2008	67	10.6	6	2	1	1	0	1	0	1	1	0	58	0	83	83	83	0
1004	2008	71	88.3	7	3	2	1	0	1	1	1	1	0	83	0	83	83	83	0
1005	2008	62	9.5	9	3	2	1	0	1	0	1	2	0	85	0	83	83	83	0
1006	2008	71	47.7	7	1	2	1	0	1	0	1	1	1	5	0	83	83	83	0
1007	2008	73	18.879	8	2	2	1	0	1	0	1	2	0	82	0	83	83	83	0
1008	2008	66	5.4	6	1	0	0	0	0	0	0	0	0	83	0	83	83	83	0
1009	2008	46	10.6	6	2	1	1	0	1	1	1	0	0	79	0	82	82	82	0
1010	2008	65	41.01	6	3	2	1	1	2	1	1	1	0	84	0	82	82	82	0
1011	2008	66	8.22	6	2	0	1	0	1	1	1	1	1	11	0	82	82	82	0
1012	2008	68	5.67	6	3	2	0	0	0	1	1	0	0	80	0	82	82	82	0
1013	2008	63	36.2	8	3	2	1	0	1	0	1	2	1	20	0	82	82	82	0
1014	2008	52	7.22	7	3	2	1	0	1	0	1	1	0	71	0	82	82	82	0
1015	2008	71	5.05	8	3	2	1	0	1	0	1	2	1	3	0	82	82	82	0
1016	2008	72	5.27	9	2	2	1	0	1	1	1	2	0	83	0	82	82	82	0
1017	2008	69	11.05	6	3	2	1	0	1	1	1	1	1	31	0	82	82	82	0
1018	2008	59	7.19	6	1	0	1	0	1	1	1	0	0	82	0	82	82	82	0
1019	2008	62	24.4	8	3	2	1	0	1	1	1	2	1	9	0	82	82	82	0
1020	2008	59	5.89	7	1	1	0	0	0	0	0	0	0	82	0	82	82	82	0
1021	2008	63	16.93	8	3	2	1	1	2	1	1	2	1	22	0	82	82	82	0
1022	2008	64	8.7	7	4	2	1	1	2	1	1	2	1	4	0	82	82	82	0
1023	2008	66	5.02	6	2	1	1	0	1	1	1	1	0	69	0	82	82	82	0
1024	2008	60	8.12	9	3	2	0	0	0	0	0	2	0	84	0	82	82	82	0
1025	2008	67	21.4	7	1	2	1	1	2	1	1	2	1	4	0	82	82	82	0
1026	2008	75	21.9	7	1	2	1	0	1	1	1	1	0	31	1	46	46	46	2
1027	2008	75	7.12	7	2	1	1	0	1	0	1	1	0	27	1	48	48	48	1
1028	2008	72	21.7	6	2	2	1	1	2	1	1	2	1	3	0	82	82	82	0
1029	2008	66	9.46	6	3	2	0	0	0	0	0	1	1	59	0	81	81	81	0
1030	2008	68	6.135	8	3	2	0	0	0	0	0	1	0	17	0	81	81	81	0
1031	2008	71	7.14	6	1	0	1	0	1	1	1	1	0	42	0	81	81	81	0
1032	2008	68	6.8	6	1	0	0	0	0	0	0	0	0	71	0	81	81	81	0
1033	2008	63	4.7	6	2	0	0	0	0	0	0	0	0	58	0	81	81	81	0
1034	2008	62	4.02	6	1	0	0	0	0	0	0	0	0	82	0	81	81	81	0
1035	2008	59	5.8	6	1	0	0	0	0	0	0	0	0	65	0	81	81	81	0
1036	2008	62	6.75	6	1	0	0	0	0	0	0	0	0	81	0	81	81	81	0
1037	2008	68	12.49	9	3	2	1	0	1	1	1	2	1	9	0	81	81	81	0
1038	2008	54	4.95	6	2	1	1	0	1	1	1	0	0	14	0	81	81	81	0
1039	2008	61	11.8	6	3	2	1	1	2	1	1	1	0	60	0	81	81	81	0
1040	2008	56	61.87	7	2	2	1	1	2	0	1	1	1	9	0	81	81	81	0
1041	2008	53	7.06	6	2	1	0	0	0	0	0	0	0	9	0	81	81	81	0
1042	2008	67	6.18	6	2	1	1	0	1	1	1	0	0	81	0	81	81	81	0
1043	2008	60	8.84	8	2	2	0	0	0	0	0	0	0	2	0	81	81	81	0
1044	2008	64	5.04	7	1	1	0	0	0	1	1	1	0	70	0	81	81	81	0
1045	2008	55	6.68	6	1	0	1	0	1	1	1	0	0	82	0	81	81	81	0
1046	2008	63	4.42	8	3	2	0	0	0	0	0	0	0	73	0	81	81	81	0
1047	2008	54	3.67	7	1	1	0	0	0	1	1	1	0	72	0	81	81	81	0
1048	2008	72	8.27	8	1	2	1	0	1	1	1	2	1	21	0	81	81	81	0
1049	2008	70	4.67	6	2	0	1	0	1	0	1	0	0	12	0	81	81	81	0
1050	2008	66	15.7	7	3	2	1	0	1	1	1	2	0	69	0	81	81	81	0
1051	2008	60	4.53	7	1	1	0	0	0	1	1	1	0	82	0	81	81	81	0
1052	2008	71	4.1	7	3	2	1	0	1	1	1	1	1	16	0	81	81	81	0
1053	2008	61	100	7	3	2	1	1	2	1	1	1	1	26	0	81	81	81	0
1054	2008	65	15.4	6	2	1	0	0	0	0	0	0	0	81	0	81	81	81	0
1055	2008	58	9.06	6	1	0	0	0	0	0	0	0	0	68	0	81	81	81	0
1056	2008	66	9.99	6	1	0	1	0	1	0	1	1	0	65	0	81	81	81	0
1057	2008	60	6.6	7	3	2	0	0	0	0	0	0	0	80	0	80	80	80	0
1058	2008	55	4.32	6	1	0	0	0	0	1	1	0	0	40	0	80	80	80	0
1059	2008	69	48.72	6	3	2	1	0	1	1	1	1	0	71	0	80	80	80	0
1060	2008	59	58.6	8	2	2	1	0	1	1	1	2	1	16	0	80	80	80	0
1061	2008	51	8.25	6	2	1	1	0	1	0	1	1	0	62	0	80	80	80	0
1062	2008	65	4.6	6	1	0	0	0	0	1	1	1	0	72	0	80	80	80	0
1063	2008	66	11.7	8	3	2	0	0	0	0	0	2	0	5	0	80	80	80	0
1064	2008	70	7.13	8	2	2	1	0	1	0	1	1	0	79	0	80	80	80	0
1065	2008	66	9.18	9	1	2	1	1	2	1	1	2	1	3	1	61	61	61	1
1066	2008	67	11.83	7	3	2	1	1	2	0	1	1	1	3	0	80	80	80	0
1067	2008	61	3.49	6	3	2	1	0	1	1	1	1	0	11	0	80	80	80	0
1068	2008	66	64.24	9	2	2	0	0	0	1	1	2	1	24	0	80	80	80	0
1069	2008	64	62.48	9	2	2	1	0	1	1	1	2	1	8	0	80	80	80	0
1070	2008	68	12.69	7	3	2	0	0	0	1	1	0	0	5	0	80	80	80	0
1071	2008	63	4.53	8	2	2	0	0	0	0	0	1	0	80	0	80	80	80	0
1072	2008	51	12.7	7	2	1	0	0	0	1	1	2	0	79	0	80	80	80	0
1073	2008	76	20	7	3	2	1	0	1	1	1	1	1	7	1	66	66	66	1
1074	2008	67	99.6	7	3	2	1	0	1	1	1	2	1	18	0	80	80	80	0
1075	2008	60	4.936	6	1	0	1	0	1	1	1	0	0	70	0	80	80	80	0
1076	2008	61	9.59	7	1	1	1	0	1	0	1	1	0	48	0	80	80	80	0
1077	2008	63	28.2	8	1	2	0	0	0	0	0	0	0	53	0	80	80	80	0
1078	2008	64	11.5	6	1	1	1	0	1	1	1	1	0	79	0	80	80	80	0
1079	2008	60	2.67	6	1	0	0	0	0	0	0	0	0	70	0	80	80	80	0
1080	2008	62	4.15	8	3	2	1	0	1	1	1	1	0	48	0	80	80	80	0
1081	2008	67	12.41	6	1	1	1	0	1	0	1	1	0	59	0	80	80	80	0
1082	2008	58	6.4	7	1	1	0	0	0	0	0	1	0	73	0	80	80	80	0
1083	2008	54	4.21	6	1	0	0	0	0	1	1	2	0	82	0	80	80	80	0
1084	2008	71	21.4	7	1	2	1	0	1	1	1	1	0	77	0	80	80	80	0
1085	2008	51	17	7	3	2	1	0	1	1	1	1	1	37	0	80	80	80	0
1086	2008	47	4.86	6	2	0	1	0	1	0	1	1	0	71	0	80	80	80	0
1087	2008	74	11.3	9	3	2	1	0	1	1	1	2	1	3	0	79	79	79	0
1088	2008	76	8.65	7	2	1	1	0	1	1	1	1	1	6	0	79	79	79	0
1089	2008	76	16.46	8	3	2	1	0	1	1	1	2	1	4	1	51	51	51	1
1090	2008	64	15	8	1	2	1	0	1	0	1	2	0	71	0	79	79	79	0
1091	2008	66	3.28	6	1	0	0	0	0	0	0	0	1	5	0	79	79	79	0
1092	2008	70	23.21	7	2	2	1	1	2	1	1	1	1	55	0	79	79	79	0
1093	2008	70	5.56	6	2	0	0	0	0	1	1	0	1	22	0	79	79	79	0
1094	2008	66	43.43	7	3	2	1	0	1	1	1	2	1	12	0	79	79	79	0
1095	2008	61	5.83	9	2	2	0	0	0	0	0	2	0	69	0	79	79	79	0
1096	2008	67	122.9	8	2	2	1	1	2	1	1	2	1	4	0	79	79	79	0
1097	2008	61	7.56	7	2	1	1	0	1	0	1	1	0	62	0	79	79	79	0
1098	2008	63	7.77	8	3	2	1	0	1	1	1	2	1	25	0	79	79	79	0
1099	2008	67	5.27	7	3	2	0	0	0	0	0	2	0	57	0	79	79	79	0
1100	2008	64	8.97	8	2	2	1	0	1	0	1	1	0	3	0	79	79	79	0
1101	2008	61	13.04	7	2	1	1	0	1	1	1	1	1	22	0	79	79	79	0
1102	2008	59	10.55	9	2	2	1	0	1	0	1	2	1	44	0	79	79	79	0
1103	2008	70	2.4	8	2	2	1	0	1	0	1	2	0	29	0	79	79	79	0
1104	2008	70	4.725	7	2	1	1	0	1	1	1	1	1	3	0	79	79	79	0
1105	2008	41	5.46	6	3	2	1	0	1	0	1	0	1	17	0	79	79	79	0
1106	2008	74	42.8	7	3	2	1	0	1	1	1	2	1	3	0	79	79	79	0
1107	2008	75	72.1	9	3	2	1	1	2	1	1	1	1	6	0	79	79	79	0
1108	2008	70	9.6	7	2	1	1	0	1	1	1	2	1	17	0	79	79	79	0
1109	2008	68	3.09	7	2	1	1	0	1	0	1	1	0	70	0	79	79	79	0
1110	2008	62	19.32	7	2	1	1	0	1	0	1	2	1	70	0	79	79	79	0
1111	2008	52	5.21	6	3	2	1	0	1	1	1	0	0	68	0	79	79	79	0
1112	2008	67	14.34	7	3	2	1	1	2	0	1	1	0	43	0	79	79	79	0
1113	2008	78	3.4	6	1	0	1	0	1	1	1	1	0	72	0	79	79	79	0
1114	2008	65	33.4	7	2	2	1	1	2	1	1	2	1	4	0	79	79	79	0
1115	2009	69	2.29	6	1	0	0	0	0	1	1	0	0	68	0	78	78	78	0
1116	2009	61	31.75	6	2	2	0	0	0	1	1	1	1	3	0	78	78	78	0
1117	2009	62	5.64	7	2	1	1	0	1	1	1	1	0	76	0	78	78	78	0
1118	2009	70	4.15	6	1	0	1	0	1	1	1	1	0	79	0	78	78	78	0
1119	2009	58	10.25	6	2	1	1	0	1	1	1	1	1	11	0	78	78	78	0
1120	2009	71	8.1	7	2	1	0	0	0	0	0	1	0	71	0	78	78	78	0
1121	2009	68	6.5	6	2	0	1	0	1	1	1	1	0	66	0	78	78	78	0
1122	2009	56	7.13	8	1	2	1	1	2	1	1	1	0	72	0	78	78	78	0
1123	2009	55	7.27	7	1	1	1	0	1	1	1	0	0	17	0	78	78	78	0
1124	2009	66	22.3	8	2	2	1	0	1	1	1	2	1	4	0	78	78	78	0
1125	2009	66	25.6	7	3	2	1	0	1	1	1	1	0	57	0	78	78	78	0
1126	2009	77	4.8	6	3	2	1	1	2	1	1	1	1	4	0	78	78	78	0
1127	2009	66	17.96	7	2	1	1	0	1	0	1	2	1	19	0	78	78	78	0
1128	2009	58	10.88	6	3	2	1	0	1	1	1	1	0	17	0	78	78	78	0
1129	2009	72	6.08	8	1	2	1	1	2	1	1	2	0	65	0	78	78	78	0
1130	2009	72	24.07	8	2	2	1	0	1	1	1	2	1	8	0	78	78	78	0
1131	2009	59	4.4	6	2	1	0	0	0	0	0	0	0	5	0	78	78	78	0
1132	2009	71	16.94	10	1	2	1	0	1	0	1	1	1	3	0	78	78	78	0
1133	2009	72	11.09	6	3	2	1	0	1	0	1	1	0	42	0	78	78	78	0
1134	2009	65	11.43	8	1	2	1	0	1	0	1	2	1	22	0	78	78	78	0
1135	2009	56	29.7	7	3	2	1	0	1	1	1	1	0	77	0	78	78	78	0
1136	2009	68	5.04	6	1	0	1	0	1	1	1	0	0	61	0	78	78	78	0
1137	2009	60	5.31	6	1	0	1	0	1	1	1	1	0	78	0	78	78	78	0
1138	2009	40	15.39	7	3	2	1	0	1	1	1	1	0	71	0	78	78	78	0
1139	2009	64	20.3	8	2	2	1	1	2	1	1	1	0	79	0	78	78	78	0
1140	2009	53	7.35	7	1	1	0	0	0	0	0	0	1	5	0	78	78	78	0
1141	2009	60	4.92	7	3	2	0	0	0	1	1	1	1	51	0	78	78	78	0
1142	2009	67	6.56	6	3	2	1	0	1	1	1	0	0	13	0	78	78	78	0
1143	2009	73	6.47	7	2	1	1	0	1	0	1	1	0	77	0	77	77	77	0
1144	2009	76	4.85	6	1	0	0	0	0	0	0	0	0	78	0	77	77	77	0
1145	2009	72	23.41	7	3	2	1	0	1	1	1	1	1	17	0	77	77	77	0
1146	2009	61	168.5	10	2	2	1	0	1	1	1	2	1	7	0	77	77	77	0
1147	2009	60	3.01	7	2	1	0	0	0	0	0	1	0	33	0	77	77	77	0
1148	2009	66	6	6	1	0	1	0	1	1	1	1	0	57	0	77	77	77	0
1149	2009	56	6.38	6	1	0	0	0	0	0	0	0	0	78	0	77	77	77	0
1150	2009	75	12.04	7	4	2	1	1	2	1	1	2	1	3	0	77	77	77	0
1151	2009	62	33	7	3	2	1	0	1	1	1	1	0	18	0	77	77	77	0
1152	2009	71	6.6	7	2	1	1	1	2	0	1	1	0	70	0	77	77	77	0
1153	2009	63	6.36	4	3	2	1	1	2	1	1	2	1	3	1	57	57	57	1
1154	2009	56	6.82	7	3	2	1	0	1	0	1	0	0	69	0	77	77	77	0
1155	2009	71	18.76	8	1	2	1	1	2	1	1	2	1	5	0	77	77	77	0
1156	2009	65	13.11	7	2	1	1	0	1	0	1	1	1	18	0	77	77	77	0
1157	2009	43	5.16	9	3	2	0	0	0	1	1	2	0	78	0	77	77	77	0
1158	2009	60	51.1	8	2	2	1	0	1	0	1	1	0	11	0	77	77	77	0
1159	2009	49	6.27	7	3	2	0	0	0	1	1	1	0	58	0	77	77	77	0
1160	2009	62	4.45	6	2	1	1	0	1	1	1	1	0	70	0	77	77	77	0
1161	2009	65	6.2	6	1	0	0	0	0	0	0	0	0	70	0	77	77	77	0
1162	2009	76	3.91	9	2	2	1	0	1	1	1	2	0	11	0	77	77	77	0
1163	2009	76	15.32	7	2	1	1	0	1	0	1	1	1	3	0	77	77	77	0
1164	2009	69	4.4	8	3	2	1	0	1	1	1	2	1	3	0	77	77	77	0
1165	2009	67	35.35	7	3	2	1	0	1	1	1	2	1	6	0	77	77	77	0
1166	2009	69	6.71	7	2	1	1	0	1	1	1	1	1	30	0	77	77	77	0
1167	2009	67	22.52	9	3	2	1	0	1	1	1	2	1	77	0	77	77	77	0
1168	2009	67	12.21	7	3	2	1	1	2	1	1	2	1	5	0	77	77	77	0
1169	2009	78	10.85	6	2	1	1	0	1	0	1	1	0	74	0	77	77	77	0
1170	2009	65	7.3	6	1	0	1	0	1	1	1	0	0	58	0	77	77	77	0
1171	2009	65	6.39	7	2	1	1	0	1	1	1	1	0	78	0	77	77	77	0
1172	2009	72	13.36	6	2	1	0	0	0	1	1	0	1	48	0	77	77	77	0
1173	2009	65	5.74	6	2	0	1	0	1	0	1	0	0	71	0	77	77	77	0
1174	2009	70	10	7	2	1	1	0	1	1	1	1	0	17	0	77	77	77	0
1175	2009	73	26	7	2	2	1	0	1	1	1	1	1	3	0	77	77	77	0
1176	2009	69	6.5	6	1	0	0	0	0	1	1	0	0	70	0	77	77	77	0
1177	2009	66	6.52	6	2	1	1	0	1	0	1	1	0	48	0	77	77	77	0
1178	2009	71	25.58	7	2	2	0	0	0	0	0	2	0	69	0	77	77	77	0
1179	2009	66	4.61	6	1	0	1	0	1	0	1	0	0	59	0	77	77	77	0
1180	2009	69	4.97	7	3	2	1	0	1	1	1	1	0	58	0	77	77	77	0
1181	2009	70	42	8	1	2	1	1	2	1	1	2	0	26	0	77	77	77	0
1182	2009	78	48.32	6	4	2	0	0	0	1	1	1	0	21	1	29	29	29	2
1183	2009	62	80.4	9	3	2	1	0	1	0	1	2	1	3	1	40	40	40	1
1184	2009	77	10	7	2	1	1	0	1	1	1	2	0	59	0	76	76	76	0
1185	2009	62	9.23	6	1	0	1	0	1	0	1	1	0	35	0	76	76	76	0
1186	2009	48	5.07	6	3	2	0	0	0	0	0	1	0	64	0	76	76	76	0
1187	2009	52	9.68	8	2	2	0	0	0	0	0	2	0	77	0	76	76	76	0
1188	2009	72	7.12	6	2	0	1	0	1	0	1	1	0	70	0	76	76	76	0
1189	2009	67	14.99	7	1	1	1	0	1	0	1	1	0	26	0	76	76	76	0
1190	2009	63	3	6	1	0	0	0	0	0	0	0	0	70	0	76	76	76	0
1191	2009	68	2.63	6	1	0	0	0	0	0	0	0	0	73	0	76	76	76	0
1192	2009	64	78.6	8	3	2	1	0	1	1	1	2	1	4	0	76	76	76	0
1193	2009	62	9.62	6	4	2	1	0	1	0	1	0	0	72	0	76	76	76	0
1194	2009	77	7.73	6	2	0	1	0	1	0	1	0	0	72	0	76	76	76	0
1195	2009	70	12.65	8	3	2	1	0	1	1	1	2	1	37	0	76	76	76	0
1196	2009	63	5.35	6	2	1	1	0	1	1	1	1	1	9	0	76	76	76	0
1197	2009	56	9.17	7	3	2	1	0	1	1	1	1	1	14	0	76	76	76	0
1198	2009	74	4.27	5	1	0	0	0	0	0	0	0	0	68	0	76	76	76	0
1199	2009	60	6.95	6	2	0	0	0	0	0	0	0	0	59	0	76	76	76	0
1200	2009	64	16.3	7	2	1	0	0	0	0	0	1	0	59	0	76	76	76	0
1201	2009	66	6.35	6	2	0	0	0	0	1	1	0	0	74	0	76	76	76	0
1202	2009	58	4.13	6	1	0	0	0	0	0	0	1	0	58	0	76	76	76	0
1203	2009	64	51.25	9	3	2	1	0	1	1	1	2	1	70	0	76	76	76	0
1204	2009	63	3.56	7	1	1	0	0	0	1	1	0	0	16	0	76	76	76	0
1205	2009	60	0.57	6	1	0	0	0	0	0	0	1	0	67	0	76	76	76	0
1206	2009	70	10	6	2	1	1	0	1	1	1	1	0	75	0	76	76	76	0
1207	2009	65	18.92	6	3	2	1	0	1	1	1	1	1	47	0	76	76	76	0
1208	2009	64	53.4	7	2	2	0	0	0	1	1	1	0	23	0	76	76	76	0
1209	2009	68	8.91	7	3	2	1	0	1	0	1	1	1	23	0	76	76	76	0
1210	2009	65	5.36	6	2	1	1	0	1	0	1	1	0	73	0	76	76	76	0
1211	2009	69	11.353	7	1	1	1	0	1	1	1	1	1	49	0	76	76	76	0
1212	2009	75	55.29	7	1	2	0	0	0	0	0	2	0	39	0	76	76	76	0
1213	2009	59	100	9	3	2	1	0	1	1	1	2	1	4	1	22	22	22	1
1214	2009	74	6.66	7	3	2	1	0	1	0	1	1	0	57	0	76	76	76	0
1215	2009	75	4.2	7	3	2	1	0	1	1	1	1	0	68	0	76	76	76	0
1216	2009	54	4.3	6	1	0	0	0	0	0	0	0	0	61	0	76	76	76	0
1217	2009	67	14.04	6	2	1	1	0	1	1	1	1	0	71	0	76	76	76	0
1218	2009	72	4.28	8	2	2	1	0	1	0	1	2	0	57	0	76	76	76	0
1219	2009	66	22.63	6	1	2	0	0	0	0	0	1	0	69	0	76	76	76	0
1220	2009	57	4.59	6	1	0	0	0	0	0	0	0	0	76	0	76	76	76	0
1221	2009	69	10.53	7	2	1	1	0	1	0	1	1	0	77	0	76	76	76	0
1222	2009	67	5.51	6	2	0	1	0	1	0	1	2	0	56	0	76	76	76	0
1223	2009	60	12.57	6	2	1	0	0	0	0	0	0	0	70	0	76	76	76	0
1224	2009	66	13.73	8	2	2	1	0	1	1	1	2	1	15	0	76	76	76	0
1225	2009	64	7.01	7	3	2	1	0	1	0	1	1	0	26	0	76	76	76	0
1226	2009	72	4.94	6	1	0	1	1	2	1	1	2	0	71	0	76	76	76	0
1227	2009	65	5.58	6	3	2	1	0	1	1	1	1	0	63	0	76	76	76	0
1228	2009	71	7.94	7	2	1	1	1	2	1	1	1	0	77	0	76	76	76	0
1229	2009	62	11.46	6	1	1	1	0	1	0	1	0	0	71	0	76	76	76	0
1230	2009	58	7.94	7	2	1	1	0	1	0	1	0	0	56	0	76	76	76	0
1231	2009	79	5.89	8	2	2	1	0	1	0	1	1	0	72	0	76	76	76	0
1232	2009	75	9.85	9	3	2	1	0	1	1	1	1	0	76	0	76	76	76	0
1233	2009	75	7.16	9	1	2	1	0	1	0	1	1	0	63	0	76	76	76	0
1234	2009	66	8.16	7	3	2	1	0	1	0	1	1	1	18	0	76	76	76	0
1235	2009	58	5.59	6	3	2	1	0	1	0	1	1	0	70	0	76	76	76	0
1236	2009	69	27.69	8	2	2	1	0	1	1	1	1	0	53	0	76	76	76	0
1237	2009	66	0.56	8	3	2	1	1	2	1	1	2	1	23	0	75	75	75	0
1238	2009	71	4.58	6	2	0	1	0	1	1	1	0	0	76	0	75	75	75	0
1239	2009	74	7.13	7	2	1	1	0	1	1	1	1	1	10	0	75	75	75	0
1240	2009	61	0.18	9	3	2	0	0	0	0	0	2	0	11	0	75	75	75	0
1241	2009	47	6.86	6	2	0	1	0	1	0	1	1	0	69	0	75	75	75	0
1242	2009	59	18.63	6	1	1	1	0	1	1	1	1	0	73	0	75	75	75	0
1243	2009	66	27.94	8	1	2	1	0	1	1	1	2	0	71	0	75	75	75	0
1244	2009	65	20.46	7	2	2	1	0	1	0	1	1	1	36	0	75	75	75	0
1245	2009	69	29.7	9	2	2	1	1	2	1	1	2	1	4	1	35	35	35	1
1246	2009	62	41.28	8	2	2	1	0	1	1	1	1	1	5	0	75	75	75	0
1247	2009	54	6.13	6	3	2	0	0	0	0	0	0	0	66	0	75	75	75	0
1248	2009	75	2.78	6	3	2	1	0	1	1	1	1	0	70	0	75	75	75	0
1249	2009	64	0.85	6	1	0	0	0	0	0	0	0	0	60	0	75	75	75	0
1250	2009	74	8.07	7	2	1	1	0	1	0	1	1	0	6	0	75	75	75	0
1251	2009	62	7.4	7	2	1	1	0	1	1	1	1	1	30	0	75	75	75	0
1252	2009	56	7.84	6	3	2	1	0	1	1	1	0	1	9	0	75	75	75	0
1253	2009	57	10.32	7	1	1	1	0	1	0	1	1	0	68	0	75	75	75	0
1254	2009	68	4.83	6	2	0	0	0	0	0	0	1	0	70	0	75	75	75	0
1255	2009	65	24.89	7	3	2	1	0	1	0	1	1	0	16	0	75	75	75	0
1256	2009	69	12.27	7	1	1	0	0	0	0	0	1	0	29	1	36	36	36	2
1257	2009	57	4.64	6	1	0	1	0	1	0	1	0	0	70	0	75	75	75	0
1258	2009	71	7.02	7	1	1	0	0	0	0	0	1	0	71	0	75	75	75	0
1259	2009	60	13.52	6	1	1	1	0	1	1	1	1	0	12	0	75	75	75	0
1260	2009	53	3.2	6	1	0	1	0	1	0	1	1	0	43	1	47	47	47	1
1261	2009	59	5.4	7	2	1	1	0	1	0	1	0	0	65	0	75	75	75	0
1262	2009	68	15.03	9	2	2	1	0	1	0	1	2	1	4	0	75	75	75	0
1263	2009	54	7.93	6	2	1	0	0	0	0	0	0	0	69	0	75	75	75	0
1264	2009	50	12.93	6	2	1	1	0	1	0	1	0	0	53	0	75	75	75	0
1265	2009	54	9.09	7	2	1	0	0	0	0	0	1	0	58	0	75	75	75	0
1266	2009	67	9.39	6	2	0	1	0	1	0	1	1	0	42	0	75	75	75	0
1267	2009	73	10.87	7	2	1	1	0	1	1	1	1	1	47	0	75	75	75	0
1268	2009	70	9.14	7	3	2	1	0	1	0	1	1	0	52	0	75	75	75	0
1269	2009	65	5.9	6	2	0	0	0	0	1	1	0	0	23	0	75	75	75	0
1270	2009	70	6.11	6	3	2	1	0	1	1	1	1	0	71	0	75	75	75	0
1271	2009	53	15.98	9	2	2	0	0	0	1	1	1	0	71	0	75	75	75	0
1272	2009	63	7.74	6	3	2	1	0	1	0	1	1	0	76	0	75	75	75	0
1273	2009	47	11.65	6	3	2	1	0	1	1	1	2	1	5	0	75	75	75	0
1274	2009	60	6.86	6	2	0	0	0	0	0	0	0	0	59	0	75	75	75	0
1275	2009	70	20.94	7	3	2	1	0	1	1	1	1	1	23	0	75	75	75	0
1276	2009	58	15.69	6	3	2	0	0	0	0	0	0	0	56	0	75	75	75	0
1277	2009	56	32	7	3	2	1	1	2	1	1	1	1	2	0	75	75	75	0
1278	2009	53	5.83	7	3	2	1	0	1	1	1	1	0	69	0	75	75	75	0
1279	2009	74	8.61	6	1	0	0	0	0	0	0	0	0	23	0	75	75	75	0
1280	2009	67	15.31	9	4	2	1	0	1	0	1	2	1	4	0	75	75	75	0
1281	2009	65	5.1	6	2	1	1	0	1	0	1	1	0	59	1	60	60	60	2
1282	2009	65	4.34	7	1	1	1	0	1	0	1	1	0	70	0	75	75	75	0
1283	2009	66	10.55	6	2	1	0	0	0	0	0	0	0	70	0	74	74	74	0
1284	2009	65	8.78	6	3	2	1	0	1	1	1	1	0	35	0	74	74	74	0
1285	2009	70	9.74	8	2	2	1	0	1	1	1	2	1	27	0	74	74	74	0
1286	2009	66	5.07	7	1	1	1	0	1	0	1	2	0	49	0	74	74	74	0
1287	2009	67	28.89	7	3	2	1	0	1	1	1	1	1	3	0	74	74	74	0
1288	2009	72	11.45	9	2	2	1	0	1	0	1	2	1	5	0	74	74	74	0
1289	2009	50	9.41	6	2	0	1	0	1	1	1	0	0	69	0	74	74	74	0
1290	2009	54	6.48	6	3	2	0	0	0	0	0	1	0	70	0	74	74	74	0
1291	2009	69	19.92	7	1	1	0	0	0	0	0	1	0	11	1	13	13	13	2
1292	2009	71	17.29	9	1	2	1	0	1	0	1	2	0	63	0	74	74	74	0
1293	2009	66	4.63	6	2	0	1	0	1	0	1	0	0	70	0	74	74	74	0
1294	2009	69	13.11	6	3	1	1	0	1	0	1	1	0	33	0	74	74	74	0
1295	2009	66	8.18	7	3	2	1	0	1	0	1	1	0	62	0	74	74	74	0
1296	2009	65	399.5	7	1	2	0	0	0	1	1	1	1	12	0	74	74	74	0
1297	2009	59	4.59	6	2	0	1	0	1	1	1	0	0	76	0	74	74	74	0
1298	2009	63	6.33	6	2	1	1	0	1	1	1	1	0	44	0	74	74	74	0
1299	2009	75	84.25	7	3	2	1	0	1	1	1	2	1	11	0	74	74	74	0
1300	2009	72	14.01	7	1	1	1	0	1	1	1	1	0	75	0	74	74	74	0
1301	2009	60	6.52	6	2	1	1	0	1	1	1	1	0	70	0	74	74	74	0
1302	2009	49	2.77	7	2	1	0	0	0	0	0	1	0	57	0	74	74	74	0
1303	2009	70	4.56	6	2	0	0	0	0	0	0	1	0	69	0	74	74	74	0
1304	2009	59	7.18	7	2	1	0	0	0	0	0	1	0	1	0	74	74	74	0
1305	2009	64	20.46	7	2	2	1	0	1	0	1	0	0	70	0	74	74	74	0
1306	2009	70	5.2	6	2	0	0	0	0	0	0	0	0	64	0	74	74	74	0
1307	2009	59	8.78	6	1	0	1	0	1	1	1	1	0	14	0	74	74	74	0
1308	2009	67	4.38	7	2	1	1	0	1	1	1	1	0	76	0	74	74	74	0
1309	2009	64	8.78	7	1	1	0	0	0	0	0	0	0	59	0	74	74	74	0
1310	2009	59	10.77	7	2	1	1	0	1	1	1	2	0	70	0	74	74	74	0
1311	2009	67	11.48	7	2	1	1	0	1	0	1	1	0	70	0	74	74	74	0
1312	2009	71	6.46	6	1	0	1	0	1	0	1	0	0	23	0	74	74	74	0
1313	2009	70	15.79	6	3	2	0	0	0	1	1	1	0	69	0	74	74	74	0
1314	2009	63	22.16	7	4	2	1	0	1	1	1	1	0	70	0	74	74	74	0
1315	2009	57	4.2	5	3	2	0	0	0	0	0	1	0	58	0	74	74	74	0
1316	2009	65	6.57	7	2	1	0	0	0	1	1	1	0	65	0	74	74	74	0
1317	2009	71	123.5	9	3	2	1	0	1	1	1	2	1	19	0	74	74	74	0
1318	2009	56	5.29	7	3	2	1	0	1	0	1	0	0	70	0	74	74	74	0
1319	2009	71	8.42	7	3	1	1	1	2	0	1	2	1	19	0	74	74	74	0
1320	2009	61	5.91	6	2	1	1	0	1	0	1	1	0	70	0	74	74	74	0
1321	2009	79	5.07	7	1	1	1	0	1	1	1	2	1	5	0	74	74	74	0
1322	2009	50	4.56	7	2	1	0	0	0	0	0	0	0	70	0	74	74	74	0
1323	2009	71	1.17	7	1	1	1	0	1	1	1	2	0	19	0	74	74	74	0
1324	2009	65	10.3	7	3	1	0	0	0	1	1	1	1	36	0	74	74	74	0
1325	2009	48	4.77	6	1	0	0	0	0	0	0	0	0	73	0	73	73	73	0
1326	2009	67	11.4	8	3	2	1	0	1	0	1	1	1	10	0	73	73	73	0
1327	2009	62	5.26	7	2	1	1	0	1	0	1	0	0	69	0	73	73	73	0
1328	2009	64	14.62	9	3	2	1	0	1	0	1	2	1	4	0	73	73	73	0
1329	2009	67	9.56	8	2	2	0	0	0	0	0	1	1	54	0	73	73	73	0
1330	2009	66	6.64	6	1	0	0	0	0	0	0	0	0	4	0	73	73	73	0
1331	2009	72	9.42	7	2	1	1	0	1	1	1	1	0	18	0	73	73	73	0
1332	2009	72	6.38	7	3	2	1	0	1	1	1	2	0	71	0	73	73	73	0
1333	2009	61	6.72	7	2	1	1	0	1	1	1	1	1	69	0	73	73	73	0
1334	2009	56	5.94	7	3	2	1	0	1	1	1	1	0	31	0	73	73	73	0
1335	2009	63	10.75	8	1	2	1	0	1	0	1	2	1	11	0	73	73	73	0
1336	2009	74	9.15	9	3	2	1	0	1	1	1	1	1	13	1	55	55	55	1
1337	2009	51	89.98	9	2	2	1	0	1	0	1	2	1	3	1	44	44	44	1
1338	2009	73	4.8	8	2	2	0	0	0	0	0	2	0	42	1	44	44	44	2
1339	2009	72	117	8	3	2	1	1	2	0	1	2	1	57	0	73	73	73	0
1340	2009	64	5.68	6	2	0	0	0	0	0	0	0	0	62	0	73	73	73	0
1341	2009	39	3.78	7	1	1	0	0	0	0	0	1	0	13	0	73	73	73	0
1342	2009	66	8.78	7	2	1	1	0	1	0	1	1	0	55	0	73	73	73	0
1343	2009	62	3.73	8	2	2	1	0	1	1	1	2	1	4	1	47	47	47	1
1344	2009	64	0.14	7	2	1	0	0	0	0	0	1	1	19	0	73	73	73	0
1345	2009	70	8.76	8	2	2	0	0	0	0	0	2	0	71	0	73	73	73	0
1346	2009	67	4.58	6	2	0	0	0	0	0	0	0	0	70	0	73	73	73	0
1347	2009	75	20.48	6	2	2	0	0	0	1	1	0	0	3	0	73	73	73	0
1348	2009	74	4.62	6	1	0	1	0	1	1	1	2	0	70	0	73	73	73	0
1349	2009	65	12.48	6	3	2	1	0	1	1	1	1	1	32	0	73	73	73	0
1350	2009	69	5.68	8	3	2	1	0	1	1	1	2	1	8	0	73	73	73	0
1351	2009	71	5.42	7	1	1	1	0	1	1	1	1	0	72	0	73	73	73	0
1352	2009	69	120.9	6	2	2	1	0	1	0	1	1	0	67	0	73	73	73	0
1353	2009	66	4.19	8	2	2	1	0	1	0	1	1	0	54	0	73	73	73	0
1354	2009	70	12.88	7	2	1	1	0	1	0	1	1	0	69	0	73	73	73	0
1355	2009	62	9.52	6	2	0	1	0	1	0	1	0	0	71	0	73	73	73	0
1356	2009	57	5.72	6	2	1	1	0	1	1	1	0	0	70	0	73	73	73	0
1357	2009	64	7.71	7	2	1	1	0	1	0	1	1	0	57	0	73	73	73	0
1358	2009	62	1.83	7	1	1	0	0	0	0	0	0	0	38	0	73	73	73	0
1359	2009	53	2.42	6	2	1	0	0	0	0	0	1	1	48	0	73	73	73	0
1360	2009	64	6.26	6	1	0	0	0	0	0	0	1	0	70	0	73	73	73	0
1361	2009	73	0.11	6	3	2	0	0	0	0	0	1	0	70	0	73	73	73	0
1362	2009	62	10.25	6	2	1	1	0	1	1	1	1	0	68	0	73	73	73	0
1363	2009	64	7.23	7	2	1	1	0	1	0	1	1	0	56	0	73	73	73	0
1364	2009	70	22.69	9	3	2	0	0	0	0	0	1	1	5	0	73	73	73	0
1365	2009	58	8.3	9	3	2	0	0	0	0	0	1	1	19	0	73	73	73	0
1366	2009	71	7.89	7	2	1	1	0	1	1	1	1	0	69	0	73	73	73	0
1367	2009	74	4.38	7	3	2	1	1	2	0	1	2	0	5	0	73	73	73	0
1368	2009	57	16.2	6	2	1	0	0	0	1	1	1	1	3	0	72	72	72	0
1369	2009	68	4.71	8	2	2	1	0	1	1	1	1	1	59	0	72	72	72	0
1370	2009	66	1.19	10	3	2	1	1	2	1	1	2	1	9	0	72	72	72	0
1371	2009	69	20.2	7	3	2	1	1	2	1	1	2	0	58	0	72	72	72	0
1372	2009	57	8.04	6	1	0	0	0	0	1	1	0	1	29	0	72	72	72	0
1373	2009	67	6	7	3	2	0	0	0	1	1	1	0	57	0	72	72	72	0
1374	2009	73	13.03	6	3	2	1	0	1	1	1	1	0	59	0	72	72	72	0
1375	2009	66	3.39	6	2	1	0	0	0	0	0	1	0	70	0	72	72	72	0
1376	2009	74	3.93	7	2	1	0	0	0	0	0	2	0	21	0	72	72	72	0
1377	2009	62	21.26	8	3	2	1	0	1	1	1	1	0	69	0	72	72	72	0
1378	2009	59	7.2	7	2	1	0	0	0	1	1	1	1	22	0	72	72	72	0
1379	2009	54	9.05	9	3	2	1	0	1	0	1	2	1	12	0	72	72	72	0
1380	2009	79	49.1	7	3	2	1	0	1	0	1	1	0	2	0	72	72	72	0
1381	2009	66	4.85	7	2	1	0	0	0	0	0	1	0	58	0	72	72	72	0
1382	2009	73	21.34	8	2	2	1	0	1	0	1	2	1	5	0	72	72	72	0
1383	2009	63	4.17	8	2	2	1	0	1	1	1	2	0	59	0	72	72	72	0
1384	2009	52	3.38	6	1	0	1	0	1	0	1	0	0	59	0	72	72	72	0
1385	2009	80	0.36	7	2	1	0	0	0	0	0	1	0	65	0	72	72	72	0
1386	2009	65	10.65	7	2	1	1	0	1	1	1	1	0	71	0	72	72	72	0
1387	2009	69	4.71	6	2	0	1	0	1	0	1	1	0	71	0	72	72	72	0
1388	2009	65	5.18	7	1	1	0	0	0	0	0	1	0	71	0	72	72	72	0
1389	2009	60	5.36	8	1	2	0	0	0	0	0	1	0	73	0	72	72	72	0
1390	2009	65	3.5	7	1	1	0	0	0	0	0	0	0	72	0	72	72	72	0
1391	2009	50	10.69	7	1	1	0	0	0	0	0	1	0	72	0	72	72	72	0
1392	2009	64	5.15	7	1	1	0	0	0	1	1	1	1	20	0	72	72	72	0
1393	2009	61	6.11	6	2	0	0	0	0	0	0	1	0	71	0	72	72	72	0
1394	2009	67	15.08	8	2	2	1	0	1	1	1	2	1	5	0	72	72	72	0
1395	2009	67	2.61	6	1	0	0	0	0	0	0	0	0	56	0	72	72	72	0
1396	2009	73	12.29	7	3	2	1	0	1	1	1	1	1	15	0	72	72	72	0
1397	2009	67	7.43	7	2	1	0	0	0	0	0	0	0	70	0	72	72	72	0
1398	2009	55	11.45	9	3	2	1	0	1	1	1	2	0	56	0	72	72	72	0
1399	2009	57	6.39	6	2	0	0	0	0	0	0	0	0	71	0	72	72	72	0
1400	2009	62	3.69	6	3	2	0	0	0	0	0	0	0	71	0	72	72	72	0
1401	2009	74	8.17	7	2	1	0	0	0	0	0	1	0	63	0	72	72	72	0
1402	2009	64	8.4	8	2	2	1	0	1	1	1	1	1	64	0	72	72	72	0
1403	2009	77	7.92	7	1	1	1	0	1	0	1	2	1	3	0	72	72	72	0
1404	2009	70	6.25	7	2	1	1	0	1	1	1	1	0	32	0	72	72	72	0
1405	2009	67	14.9	6	1	1	0	0	0	1	1	2	1	3	0	72	72	72	0
1406	2009	61	3.68	8	2	2	0	0	0	0	0	1	0	70	0	72	72	72	0
1407	2009	67	3.88	6	3	2	1	0	1	1	1	0	0	59	0	72	72	72	0
1408	2009	64	17	6	2	1	0	0	0	0	0	0	0	73	0	72	72	72	0
1409	2009	72	35.31	8	2	2	1	0	1	1	1	2	1	4	0	71	71	71	0
1410	2009	62	25.45	8	3	2	1	0	1	1	1	1	1	5	0	71	71	71	0
1411	2009	72	4.82	6	2	0	0	0	0	0	0	0	0	58	0	71	71	71	0
1412	2009	74	17.22	8	3	2	1	0	1	0	1	2	1	51	0	71	71	71	0
1413	2009	65	6.04	6	3	0	0	0	0	1	1	1	0	71	0	71	71	71	0
1414	2009	63	6.8	6	2	0	0	0	0	0	0	0	1	31	0	71	71	71	0
1415	2009	61	4.82	8	2	2	1	0	1	0	1	1	1	11	0	71	71	71	0
1416	2009	70	4.54	7	3	2	0	0	0	0	0	1	0	2	0	71	71	71	0
1417	2009	66	12.26	7	2	1	1	0	1	1	1	2	1	8	0	71	71	71	0
1418	2009	62	3.25	7	1	1	1	0	1	1	1	1	0	36	0	71	71	71	0
1419	2009	71	7.57	5	3	2	0	0	0	0	0	0	0	58	0	71	71	71	0
1420	2009	65	3.7	7	3	2	0	0	0	1	1	1	0	71	0	71	71	71	0
1421	2009	58	5.62	6	2	0	0	0	0	0	0	1	0	71	0	71	71	71	0
1422	2009	60	30.78	7	2	2	1	0	1	1	1	2	1	15	0	71	71	71	0
1423	2009	48	7.47	6	3	2	0	0	0	0	0	0	0	69	0	71	71	71	0
1424	2009	65	22.4	7	2	2	0	0	0	0	0	1	0	72	0	71	71	71	0
1425	2009	55	15.38	6	2	1	0	0	0	0	0	0	0	54	0	71	71	71	0
1426	2009	72	11.23	4	1	1	0	0	0	0	0	0	0	1	0	71	71	71	0
1427	2009	65	13	7	2	1	1	0	1	0	1	1	0	58	0	71	71	71	0
1428	2009	58	6.41	6	3	0	0	0	0	0	0	0	0	64	0	71	71	71	0
1429	2009	69	5.47	6	1	0	1	0	1	1	1	1	1	10	0	71	71	71	0
1430	2009	73	6.11	6	2	0	1	0	1	0	1	0	0	12	1	13	13	13	2
1431	2009	72	16.66	7	2	1	1	0	1	1	1	1	0	70	0	71	71	71	0
1432	2009	58	8.14	7	2	1	0	0	0	1	1	1	0	70	0	71	71	71	0
1433	2009	57	6.5	7	1	1	1	0	1	0	1	1	0	71	0	71	71	71	0
1434	2009	74	8.43	6	3	2	1	0	1	1	1	1	0	14	1	14	14	14	2
1435	2009	55	3.26	6	2	0	0	0	0	0	0	0	0	71	0	71	71	71	0
1436	2009	67	7	6	1	0	0	0	0	1	1	0	0	73	0	71	71	71	0
1437	2009	72	3.71	6	2	0	0	0	0	0	0	1	0	16	0	71	71	71	0
1438	2009	76	9.57	7	1	1	1	0	1	1	1	1	0	61	0	71	71	71	0
1439	2009	58	16.73	9	2	2	1	0	1	1	1	1	1	50	0	71	71	71	0
1440	2009	69	16.26	6	1	1	1	0	1	1	1	1	0	70	0	71	71	71	0
1441	2009	67	18.42	6	3	2	0	0	0	1	1	2	0	71	0	70	70	70	0
1442	2009	73	5.7	7	3	1	0	0	0	1	1	1	1	42	0	70	70	70	0
1443	2009	49	3.97	7	3	2	0	0	0	0	0	1	0	58	0	70	70	70	0
1444	2009	65	8.77	8	1	2	1	0	1	1	1	1	1	20	0	70	70	70	0
1445	2009	68	10.57	7	3	2	0	0	0	0	0	0	0	48	0	70	70	70	0
1446	2009	76	8.38	6	2	0	0	0	0	0	0	0	0	30	1	36	36	36	1
1447	2009	71	0.36	8	2	2	0	0	0	0	0	2	1	11	0	70	70	70	0
1448	2009	74	4.74	7	2	1	1	0	1	1	1	1	0	18	0	70	70	70	0
1449	2009	67	13.75	6	2	1	0	0	0	0	0	0	0	24	0	70	70	70	0
1450	2009	70	12.98	6	3	2	0	0	0	0	0	1	0	71	0	70	70	70	0
1451	2009	63	28.47	7	4	2	1	0	1	0	1	1	0	21	0	70	70	70	0
1452	2009	65	4.89	6	1	0	0	0	0	1	1	1	0	68	0	70	70	70	0
1453	2009	71	7.904	8	3	2	1	0	1	1	1	1	0	72	0	70	70	70	0
1454	2009	74	5.65	6	1	0	0	0	0	0	0	1	0	48	0	70	70	70	0
1455	2009	75	14.74	8	1	2	1	0	1	1	1	1	1	5	1	65	65	65	1
1456	2009	60	17.52	8	2	2	1	0	1	0	1	2	1	20	0	70	70	70	0
1457	2009	69	9.55	7	3	2	1	0	1	1	1	1	1	3	0	70	70	70	0
1458	2009	56	0.3	10	3	2	1	0	1	1	1	2	1	8	0	70	70	70	0
1459	2009	62	8.91	6	2	0	0	0	0	0	0	0	0	67	0	70	70	70	0
1460	2009	61	2.91	7	2	1	0	0	0	1	1	1	0	60	0	70	70	70	0
1461	2009	65	4.14	6	2	0	0	0	0	1	1	1	0	71	0	70	70	70	0
1462	2009	69	6.98	7	2	1	1	0	1	0	1	1	0	70	0	70	70	70	0
1463	2009	65	5.58	6	2	0	0	0	0	0	0	1	0	53	0	70	70	70	0
1464	2009	64	5.8	7	1	1	1	0	1	0	1	1	0	11	0	70	70	70	0
1465	2009	56	13.44	7	3	2	1	0	1	0	1	1	0	70	0	70	70	70	0
1466	2009	78	13.22	6	1	1	0	0	0	1	1	1	0	60	0	70	70	70	0
1467	2009	75	10.59	6	1	1	0	0	0	1	1	1	1	37	0	70	70	70	0
1468	2009	50	3.94	6	1	0	0	0	0	0	0	0	0	70	0	70	70	70	0
1469	2009	63	6.67	7	2	1	1	0	1	0	1	1	0	4	0	70	70	70	0
1470	2009	67	9.8	8	3	2	0	0	0	0	0	1	1	5	0	70	70	70	0
1471	2009	69	5.16	6	2	0	1	0	1	1	1	1	0	35	0	70	70	70	0
1472	2009	57	10.8	7	3	2	1	0	1	1	1	0	1	46	0	70	70	70	0
1473	2009	69	4.26	7	1	1	0	0	0	0	0	1	0	71	0	70	70	70	0
1474	2009	64	6.9	6	1	0	1	0	1	0	1	1	0	68	0	70	70	70	0
1475	2009	64	7.79	6	2	0	0	0	0	1	1	1	0	28	0	70	70	70	0
1476	2009	56	4.83	6	1	0	1	0	1	1	1	0	0	54	0	70	70	70	0
1477	2009	75	5.3	6	2	0	0	0	0	0	0	0	1	9	0	70	70	70	0
1478	2009	70	3.68	7	1	1	1	0	1	0	1	1	0	56	0	70	70	70	0
1479	2009	66	5.07	7	3	2	0	0	0	0	0	1	0	71	0	70	70	70	0
1480	2009	63	6.32	8	2	2	1	0	1	0	1	2	1	38	0	70	70	70	0
1481	2009	69	10.31	6	2	1	1	0	1	1	1	1	0	69	0	70	70	70	0
1482	2009	71	4.92	7	3	2	0	0	0	0	0	0	0	60	0	70	70	70	0
1483	2009	55	7.42	8	2	2	0	0	0	0	0	2	0	59	0	70	70	70	0
1484	2009	60	15.27	7	2	1	1	1	2	1	1	1	0	16	1	24	24	24	2
1485	2009	64	6.98	7	2	1	0	0	0	1	1	1	0	70	0	70	70	70	0
1486	2009	75	4.15	7	3	2	0	0	0	0	0	1	0	70	0	70	70	70	0
1487	2009	72	3.84	6	1	0	1	0	1	1	1	0	0	54	0	70	70	70	0
1488	2009	73	12.12	7	2	1	1	0	1	1	1	1	0	18	0	70	70	70	0
1489	2009	75	18.89	6	3	1	0	0	0	0	0	0	0	60	0	70	70	70	0
1490	2009	54	8.7	7	2	1	0	0	0	1	1	1	1	5	0	69	69	69	0
1491	2009	57	5.64	6	2	0	0	0	0	0	0	1	0	67	0	69	69	69	0
1492	2009	54	6.39	6	2	1	0	0	0	0	0	0	0	70	0	69	69	69	0
1493	2009	68	18.92	6	2	1	0	0	0	1	1	0	1	17	0	69	69	69	0
1494	2009	56	8	6	3	2	0	0	0	1	1	1	1	4	0	69	69	69	0
1495	2009	72	21.45	7	1	2	0	0	0	0	0	1	0	4	0	69	69	69	0
1496	2009	70	9.26	7	2	1	1	0	1	0	1	1	0	69	0	69	69	69	0
1497	2009	66	2.85	6	1	0	0	0	0	0	0	0	0	12	0	69	69	69	0
1498	2009	68	12.62	6	1	1	1	0	1	0	1	1	0	70	0	69	69	69	0
1499	2009	69	7.56	8	3	2	1	0	1	1	1	1	0	67	0	69	69	69	0
1500	2009	72	5.13	7	3	2	1	0	1	0	1	1	0	34	0	69	69	69	0
1501	2009	56	13.56	9	2	2	1	0	1	0	1	2	0	64	0	69	69	69	0
1502	2009	74	3.07	7	1	1	1	0	1	1	1	1	1	5	0	69	69	69	0
1503	2009	71	3.44	7	1	1	1	0	1	0	1	1	0	56	0	69	69	69	0
1504	2009	53	5.74	6	4	2	0	0	0	0	0	1	0	63	0	69	69	69	0
1505	2009	66	3.37	9	3	2	1	0	1	0	1	2	1	13	0	69	69	69	0
1506	2009	61	3.6	6	2	0	1	0	1	0	1	1	0	69	0	69	69	69	0
1507	2009	71	7.02	6	3	2	1	0	1	1	1	1	0	29	0	69	69	69	0
1508	2009	53	7.76	6	1	0	1	0	1	0	1	1	0	53	0	69	69	69	0
1509	2009	71	18.49	7	3	2	1	0	1	1	1	1	1	10	0	69	69	69	0
1510	2009	59	5.22	7	1	1	1	0	1	1	1	1	0	63	0	69	69	69	0
1511	2009	75	13.36	7	2	1	0	0	0	0	0	1	0	68	0	69	69	69	0
1512	2009	59	5.24	6	2	0	0	0	0	0	0	1	0	69	0	69	69	69	0
1513	2009	67	9.5	6	3	2	1	0	1	0	1	1	0	47	0	69	69	69	0
1514	2009	66	47.61	9	2	2	1	0	1	1	1	2	1	12	0	69	69	69	0
1515	2009	59	7.21	7	3	2	1	0	1	1	1	1	0	61	0	69	69	69	0
1516	2009	69	22.2	8	2	2	1	0	1	1	1	2	1	35	0	69	69	69	0
1517	2009	73	11.9	7	2	1	1	0	1	1	1	1	1	31	0	69	69	69	0
1518	2009	54	6.86	6	2	0	1	0	1	0	1	1	0	71	0	69	69	69	0
1519	2009	58	6.15	6	1	0	1	0	1	0	1	1	0	5	0	69	69	69	0
1520	2009	51	11.24	7	2	1	1	0	1	0	1	1	0	67	0	69	69	69	0
1521	2009	61	5.82	7	2	1	0	0	0	1	1	1	1	70	0	69	69	69	0
1522	2009	69	10.56	6	3	2	1	0	1	1	1	0	0	69	0	69	69	69	0
1523	2009	64	5.74	6	1	0	1	0	1	0	1	1	0	69	0	69	69	69	0
1524	2009	75	3.43	5	1	0	0	0	0	0	0	0	0	66	0	69	69	69	0
1525	2009	56	6.66	6	3	2	0	0	0	0	0	0	0	57	0	69	69	69	0
1526	2009	55	11.49	7	3	2	0	0	0	0	0	1	0	58	0	69	69	69	0
1527	2009	66	13.5	6	3	2	1	0	1	1	1	1	0	57	0	69	69	69	0
1528	2009	60	4.84	6	2	0	0	0	0	0	0	0	0	67	0	69	69	69	0
1529	2009	64	5.25	6	2	1	0	0	0	1	1	0	1	36	0	69	69	69	0
1530	2009	68	7.9	6	1	0	0	0	0	0	0	1	0	53	0	69	69	69	0
1531	2009	67	3.2	6	3	2	0	0	0	0	0	0	0	69	0	69	69	69	0
1532	2009	68	4.45	8	1	2	0	0	0	1	1	1	0	18	0	69	69	69	0
1533	2009	67	3.76	6	3	0	0	0	0	0	0	1	0	54	0	69	69	69	0
1534	2009	62	10.8	6	3	2	1	1	2	0	1	1	1	3	0	69	69	69	0
1535	2009	62	4.55	6	2	1	0	0	0	0	0	0	0	59	0	68	68	68	0
1536	2009	64	5.98	5	1	0	1	0	1	1	1	0	0	70	0	68	68	68	0
1537	2009	68	19.04	9	3	2	1	0	1	1	1	2	1	5	0	68	68	68	0
1538	2009	62	6.05	6	1	0	0	0	0	0	0	1	0	49	0	68	68	68	0
1539	2009	67	4.992	6	3	2	0	0	0	0	0	0	0	59	0	68	68	68	0
1540	2009	59	3.22	6	2	1	0	0	0	0	0	0	0	71	0	68	68	68	0
1541	2009	70	5.47	8	2	2	0	0	0	0	0	1	0	60	0	68	68	68	0
1542	2009	71	104.1	9	3	2	1	1	2	1	1	2	1	4	0	68	68	68	0
1543	2009	74	11.1	6	1	1	0	0	0	0	0	0	0	52	0	68	68	68	0
1544	2009	53	4.42	6	2	0	0	0	0	0	0	0	0	70	0	68	68	68	0
1545	2009	75	18	9	3	2	0	0	0	0	0	2	1	51	0	68	68	68	0
1546	2009	51	164.1	7	3	2	1	0	1	1	1	1	1	22	0	68	68	68	0
1547	2009	61	12.96	7	4	2	1	0	1	1	1	1	1	17	0	68	68	68	0
1548	2009	73	17.5	7	3	1	0	0	0	0	0	1	0	59	0	68	68	68	0
1549	2009	67	6.28	7	1	1	1	0	1	0	1	0	0	53	0	68	68	68	0
1550	2009	70	3.04	9	3	2	1	0	1	1	1	1	0	69	0	68	68	68	0
1551	2009	62	14.08	7	2	1	1	0	1	0	1	1	0	69	0	68	68	68	0
1552	2009	74	6.97	5	1	1	0	0	0	1	1	2	0	59	0	68	68	68	0
1553	2009	73	4.7	7	2	1	0	0	0	0	0	0	0	58	0	68	68	68	0
1554	2009	67	6.5	6	2	1	0	0	0	1	1	1	0	69	0	68	68	68	0
1555	2009	54	80.82	9	3	2	0	0	0	0	0	2	0	67	0	68	68	68	0
1556	2009	70	8.95	7	3	2	1	0	1	1	1	1	1	4	0	68	68	68	0
1557	2009	54	18.2	7	2	1	1	0	1	1	1	1	1	47	0	68	68	68	0
1558	2009	69	8.88	8	3	2	1	0	1	0	1	1	0	66	0	68	68	68	0
1559	2009	70	13.53	7	1	1	0	0	0	0	0	1	0	12	0	68	68	68	0
1560	2009	71	8.27	7	1	1	0	0	0	0	0	1	0	26	0	68	68	68	0
1561	2009	71	8.49	7	2	1	0	0	0	0	0	1	0	69	0	68	68	68	0
1562	2009	68	6.73	6	1	0	1	0	1	1	1	1	0	65	0	68	68	68	0
1563	2009	64	12.3	7	3	2	1	0	1	1	1	1	1	3	0	68	68	68	0
1564	2009	63	7.82	6	3	2	0	0	0	0	0	0	0	54	0	67	67	67	0
1565	2009	66	16.81	8	3	2	1	0	1	1	1	2	1	58	0	67	67	67	0
1566	2009	61	11.58	7	1	1	1	0	1	0	1	1	0	6	0	67	67	67	0
1567	2009	63	8.5	7	2	1	1	0	1	0	1	1	0	56	0	67	67	67	0
1568	2009	58	5.39	9	2	2	1	0	1	0	1	2	0	58	0	67	67	67	0
1569	2009	68	4.83	6	2	0	0	0	0	0	0	1	0	53	0	67	67	67	0
1570	2009	54	9.85	8	2	2	0	0	0	0	0	2	1	4	0	67	67	67	0
1571	2009	72	17.94	8	3	2	0	0	0	0	0	2	1	33	0	67	67	67	0
1572	2009	66	9.7	7	2	1	0	0	0	0	0	2	0	68	0	67	67	67	0
1573	2009	67	0.23	7	1	1	0	0	0	0	0	2	0	68	0	67	67	67	0
1574	2009	67	8.15	7	2	1	1	0	1	1	1	1	0	58	0	67	67	67	0
1575	2009	57	3.57	6	1	0	0	0	0	0	0	1	0	69	0	67	67	67	0
1576	2009	74	8.67	7	2	1	1	0	1	0	1	1	0	58	0	67	67	67	0
1577	2009	57	13.68	6	1	1	1	0	1	1	1	0	0	58	0	67	67	67	0
1578	2009	58	13.6	6	2	1	1	0	1	1	1	1	0	67	0	67	67	67	0
1579	2009	47	6.68	6	2	0	0	0	0	0	0	0	0	55	0	67	67	67	0
1580	2009	57	3.7	6	1	0	0	0	0	1	1	0	0	60	0	67	67	67	0
1581	2009	68	11.88	9	3	2	0	0	0	0	0	2	1	3	0	67	67	67	0
1582	2009	72	5.12	8	2	2	0	0	0	0	0	1	0	58	0	67	67	67	0
1583	2009	74	8.14	7	2	1	1	0	1	1	1	1	1	38	0	67	67	67	0
1584	2009	69	4.27	6	1	0	1	0	1	1	1	0	0	66	0	67	67	67	0
1585	2009	65	9.787	8	3	2	1	0	1	1	1	1	1	55	0	67	67	67	0
1586	2009	67	11.47	6	1	1	1	0	1	1	1	0	0	35	0	67	67	67	0
1587	2009	58	4	6	1	0	0	0	0	0	0	0	0	59	0	67	67	67	0
1588	2009	73	19	6	3	2	0	0	0	0	0	2	1	42	0	67	67	67	0
1589	2009	56	21.44	6	2	2	1	0	1	0	1	1	0	58	0	67	67	67	0
1590	2009	67	8.78	7	3	2	1	1	2	1	1	2	1	4	0	67	67	67	0
1591	2009	67	12.09	7	2	1	1	0	1	0	1	2	1	11	0	67	67	67	0
1592	2009	71	5.13	6	3	2	0	0	0	0	0	0	0	66	0	67	67	67	0
1593	2009	72	7.91	8	2	2	0	0	0	0	0	1	1	31	0	67	67	67	0
1594	2009	68	21.87	6	3	2	1	0	1	0	1	1	0	58	0	67	67	67	0
1595	2009	73	29.62	7	2	2	1	0	1	1	1	1	0	1	0	67	67	67	0
1596	2009	70	6.62	6	1	0	0	0	0	1	1	1	0	58	0	67	67	67	0
1597	2009	65	11.2	6	1	1	0	0	0	0	0	1	1	16	0	67	67	67	0
1598	2009	66	6.86	9	2	2	0	0	0	0	0	2	0	67	0	67	67	67	0
1599	2009	67	8.28	7	3	2	1	0	1	1	1	1	0	62	0	67	67	67	0
1600	2009	59	13	7	2	1	1	0	1	1	1	1	1	4	0	67	67	67	0
1601	2010	65	22.79	8	2	2	1	0	1	1	1	2	1	3	0	66	66	66	0
1602	2010	61	5.78	8	3	2	0	0	0	0	0	1	0	58	0	66	66	66	0
1603	2010	58	3.77	6	1	0	0	0	0	0	0	1	0	58	0	66	66	66	0
1604	2010	62	10.45	8	3	2	1	0	1	1	1	2	0	61	0	66	66	66	0
1605	2010	72	13.25	6	3	2	1	0	1	1	1	2	0	64	0	66	66	66	0
1606	2010	67	4.56	8	2	2	1	0	1	0	1	1	0	55	0	66	66	66	0
1607	2010	67	29.87	8	3	2	0	0	0	0	0	2	1	12	0	66	66	66	0
1608	2010	53	6.67	8	2	2	0	0	0	0	0	1	0	47	0	66	66	66	0
1609	2010	72	7.13	7	3	2	1	0	1	0	1	2	1	46	0	66	66	66	0
1610	2010	62	17.23	8	1	2	1	0	1	0	1	2	1	5	0	66	66	66	0
1611	2010	65	31.54	7	2	2	1	0	1	0	1	1	0	6	0	66	66	66	0
1612	2010	55	7.52	6	3	2	1	0	1	0	1	2	0	68	0	66	66	66	0
1613	2010	67	4.6	7	2	1	1	0	1	1	1	0	0	51	0	66	66	66	0
1614	2010	62	6.1	7	3	2	1	0	1	0	1	1	0	3	0	66	66	66	0
1615	2010	70	9.16	8	2	2	1	0	1	1	1	2	1	11	0	66	66	66	0
1616	2010	68	759.1	8	4	2	1	0	1	1	1	2	1	8	0	66	66	66	0
1617	2010	65	5.3	6	1	0	0	0	0	1	1	0	0	66	0	66	66	66	0
1618	2010	76	11.2	9	1	2	1	0	1	0	1	2	0	67	0	66	66	66	0
1619	2010	68	9	7	2	1	0	0	0	0	0	0	0	58	0	66	66	66	0
1620	2010	64	11.22	7	2	1	0	0	0	1	1	1	0	58	0	66	66	66	0
1621	2010	60	4.52	6	3	2	1	0	1	0	1	1	0	57	0	66	66	66	0
1622	2010	56	4.02	6	2	1	1	0	1	0	1	0	0	68	0	66	66	66	0
1623	2010	69	12.51	7	2	1	1	0	1	0	1	1	1	48	0	66	66	66	0
1624	2010	68	8.95	7	3	2	1	0	1	0	1	1	0	53	0	66	66	66	0
1625	2010	76	6.3	7	3	2	1	0	1	0	1	1	0	59	0	66	66	66	0
1626	2010	66	7.14	7	2	1	1	0	1	1	1	1	0	64	0	66	66	66	0
1627	2010	63	83.6	8	4	2	1	1	2	1	1	2	1	13	0	66	66	66	0
1628	2010	72	8.98	6	3	2	0	0	0	0	0	2	0	58	0	66	66	66	0
1629	2010	53	0.11	10	3	2	1	0	1	1	1	2	1	11	0	66	66	66	0
1630	2010	71	0.42	8	3	2	1	0	1	1	1	2	1	9	0	66	66	66	0
1631	2010	49	5.45	6	2	0	0	0	0	0	0	1	0	58	0	66	66	66	0
1632	2010	72	1.97	6	1	0	0	0	0	1	1	1	0	67	0	66	66	66	0
1633	2010	66	4.24	6	1	0	0	0	0	1	1	0	0	57	0	66	66	66	0
1634	2010	60	4.38	6	2	0	1	0	1	1	1	1	0	63	0	65	65	65	0
1635	2010	67	22.84	9	3	2	1	1	2	1	1	2	1	17	0	65	65	65	0
1636	2010	74	6.6	8	2	2	0	0	0	1	1	1	1	5	0	65	65	65	0
1637	2010	62	24.39	8	3	2	1	0	1	1	1	2	1	4	0	65	65	65	0
1638	2010	65	7.71	7	2	1	1	0	1	1	1	1	1	18	0	65	65	65	0
1639	2010	72	8.43	8	2	2	0	0	0	0	0	1	0	59	0	65	65	65	0
1640	2010	71	17.37	9	2	2	1	0	1	1	1	2	0	14	0	65	65	65	0
1641	2010	60	3.47	7	2	1	0	0	0	0	0	1	0	66	0	65	65	65	0
1642	2010	61	20.42	8	3	2	1	0	1	1	1	2	1	46	0	65	65	65	0
1643	2010	68	9.07	6	3	2	1	0	1	0	1	1	0	9	0	65	65	65	0
1644	2010	61	2.88	6	2	1	1	0	1	0	1	1	0	48	0	65	65	65	0
1645	2010	52	6.3	6	2	0	1	0	1	0	1	0	0	11	0	65	65	65	0
1646	2010	63	8.85	6	2	0	0	0	0	0	0	0	0	52	0	65	65	65	0
1647	2010	63	5.39	7	2	1	1	0	1	0	1	1	0	57	0	65	65	65	0
1648	2010	62	19.12	6	3	1	0	0	0	1	1	1	1	6	0	65	65	65	0
1649	2010	63	8.35	6	2	1	1	0	1	0	1	1	0	64	0	65	65	65	0
1650	2010	68	9.3	4	2	1	1	0	1	1	1	1	0	63	0	65	65	65	0
1651	2010	66	1.74	6	2	0	1	0	1	1	1	2	1	3	0	65	65	65	0
1652	2010	62	5.3	7	2	1	1	0	1	0	1	1	0	60	0	65	65	65	0
1653	2010	66	7.05	6	1	0	0	0	0	0	0	0	0	58	0	65	65	65	0
1654	2010	61	9.63	9	2	2	1	0	1	0	1	2	1	4	0	65	65	65	0
1655	2010	71	6.77	7	1	1	1	0	1	0	1	1	0	58	0	65	65	65	0
1656	2010	68	6.78	8	2	2	1	0	1	1	1	1	0	57	0	65	65	65	0
1657	2010	69	12.54	7	2	1	0	0	0	0	0	1	1	29	0	65	65	65	0
1658	2010	68	4.54	6	2	0	0	0	0	0	0	0	0	65	0	65	65	65	0
1659	2010	66	68.23	8	1	2	1	0	1	1	1	2	1	8	0	65	65	65	0
1660	2010	74	10.2	6	1	1	1	0	1	1	1	1	1	5	0	65	65	65	0
1661	2010	69	30.1	6	3	2	0	0	0	0	0	0	0	61	0	65	65	65	0
1662	2010	63	14.79	8	2	2	1	0	1	1	1	1	0	67	0	65	65	65	0
1663	2010	68	8.69	6	2	0	0	0	0	0	0	1	1	8	0	64	64	64	0
1664	2010	78	6.79	7	3	2	1	0	1	0	1	1	0	58	0	64	64	64	0
1665	2010	79	11.19	7	2	1	0	0	0	0	0	2	0	62	0	64	64	64	0
1666	2010	62	7.5	6	2	0	1	0	1	1	1	1	0	1	0	64	64	64	0
1667	2010	78	12.58	10	2	2	1	0	1	1	1	2	1	31	0	64	64	64	0
1668	2010	69	11.33	7	3	2	1	0	1	0	1	2	0	50	0	64	64	64	0
1669	2010	65	4.5	8	2	2	0	0	0	0	0	1	0	54	0	64	64	64	0
1670	2010	57	8.59	7	2	1	1	0	1	1	1	1	1	56	0	64	64	64	0
1671	2010	65	48.12	7	3	2	1	0	1	1	1	1	1	61	0	64	64	64	0
1672	2010	58	7	6	2	0	0	0	0	1	1	0	0	62	0	64	64	64	0
1673	2010	74	5.26	6	1	0	1	0	1	1	1	1	1	47	0	64	64	64	0
1674	2010	56	16.75	9	3	2	1	0	1	1	1	1	1	8	0	64	64	64	0
1675	2010	71	3.49	6	2	1	1	0	1	1	1	1	0	60	0	64	64	64	0
1676	2010	62	8.8	8	1	2	1	1	2	0	1	2	1	3	1	52	52	52	1
1677	2010	64	7.25	6	3	2	1	0	1	0	1	1	0	63	0	64	64	64	0
1678	2010	58	56.07	7	1	2	0	0	0	0	0	1	0	51	0	64	64	64	0
1679	2010	53	1.66	8	2	2	1	0	1	1	1	2	0	53	0	64	64	64	0
1680	2010	52	4.74	6	2	1	1	0	1	1	1	1	0	55	0	64	64	64	0
1681	2010	70	8.1	8	3	2	1	1	2	1	1	2	1	5	1	52	52	52	1
1682	2010	54	7.69	9	3	2	1	1	2	1	1	2	1	6	1	35	35	35	1
1683	2010	73	6.97	7	3	1	0	0	0	0	0	2	0	59	0	64	64	64	0
1684	2010	75	4.66	7	3	2	1	0	1	1	1	1	0	66	0	64	64	64	0
1685	2010	71	10.8	8	2	2	1	0	1	1	1	2	0	63	0	64	64	64	0
1686	2010	57	5.23	6	2	0	0	0	0	0	0	1	0	56	0	64	64	64	0
1687	2010	65	19.56	8	3	2	1	0	1	1	1	2	1	4	0	64	64	64	0
1688	2010	66	4.23	6	1	0	0	0	0	0	0	0	0	57	0	64	64	64	0
1689	2010	67	5.6	7	3	2	1	0	1	1	1	1	0	58	0	64	64	64	0
1690	2010	64	30	6	1	2	0	0	0	1	1	0	0	64	0	64	64	64	0
1691	2010	68	16.03	10	2	2	0	0	0	1	1	2	0	58	0	64	64	64	0
1692	2010	59	9.66	8	1	2	0	0	0	1	1	1	1	17	0	64	64	64	0
1693	2010	73	2.4	7	3	2	1	0	1	0	1	1	0	46	0	64	64	64	0
1694	2010	67	14.51	6	3	1	0	0	0	0	0	0	0	59	0	64	64	64	0
1695	2010	63	3.81	10	2	2	1	1	2	1	1	2	1	2	0	64	64	64	0
1696	2010	74	26.51	6	2	2	1	0	1	1	1	2	1	14	0	64	64	64	0
1697	2010	66	9	6	2	0	1	0	1	1	1	2	0	59	0	64	64	64	0
1698	2010	62	11	7	3	2	1	0	1	0	1	1	0	64	0	64	64	64	0
1699	2010	64	11.56	7	3	2	0	0	0	0	0	1	1	5	0	64	64	64	0
1700	2010	69	8.22	7	2	1	1	0	1	1	1	1	0	35	1	35	35	35	2
1701	2010	68	7.04	9	1	2	1	0	1	1	1	2	1	10	0	64	64	64	0
1702	2010	71	6.58	8	3	2	1	0	1	1	1	2	0	52	0	64	64	64	0
1703	2010	79	5.4	7	2	1	0	0	0	1	1	1	0	35	0	64	64	64	0
1704	2010	74	8.52	6	3	2	0	0	0	1	1	1	0	63	0	64	64	64	0
1705	2010	63	4.75	6	3	2	1	0	1	1	1	0	0	65	0	64	64	64	0
1706	2010	83	7.62	7	3	2	1	0	1	1	1	1	0	5	0	64	64	64	0
1707	2010	73	5.63	7	1	1	1	0	1	1	1	1	0	56	0	64	64	64	0
1708	2010	75	5.76	6	2	0	0	0	0	0	0	0	0	58	0	64	64	64	0
1709	2010	69	11.02	9	3	2	1	1	2	1	1	2	1	5	1	18	18	18	1
1710	2010	68	17.3	8	3	2	1	1	2	1	1	2	1	3	0	64	64	64	0
1711	2010	70	13.2	8	1	2	0	0	0	0	0	1	0	59	0	63	63	63	0
1712	2010	75	6.45	7	2	1	1	0	1	1	1	0	0	11	1	16	16	16	2
1713	2010	66	2.92	9	1	2	1	0	1	1	1	2	1	35	1	51	51	51	1
1714	2010	66	13.48	6	3	2	1	0	1	1	1	1	0	57	0	63	63	63	0
1715	2010	71	0.47	7	3	2	0	0	0	0	0	1	0	61	0	63	63	63	0
1716	2010	70	11.23	7	2	1	0	0	0	0	0	1	0	62	0	63	63	63	0
1717	2010	71	18.67	8	3	2	0	0	0	0	0	2	0	39	1	47	47	47	2
1718	2010	51	100	6	2	2	0	0	0	0	0	1	0	62	0	63	63	63	0
1719	2010	70	10.4	7	1	1	1	0	1	1	1	1	0	56	0	63	63	63	0
1720	2010	64	14.69	7	1	1	0	0	0	1	1	2	0	57	0	63	63	63	0
1721	2010	65	4.59	6	2	0	1	0	1	1	1	1	0	24	1	28	28	28	2
1722	2010	61	5.1	7	2	1	0	0	0	1	1	2	0	65	0	63	63	63	0
1723	2010	69	4.13	6	3	2	1	0	1	0	1	0	0	64	0	63	63	63	0
1724	2010	69	17.1	8	1	2	0	0	0	0	0	0	0	13	0	63	63	63	0
1725	2010	73	10.52	8	3	2	1	0	1	1	1	2	0	11	0	63	63	63	0
1726	2010	62	4.7	7	3	2	1	0	1	0	1	2	0	58	0	63	63	63	0
1727	2010	55	8.73	7	3	2	1	0	1	1	1	1	1	36	0	63	63	63	0
1728	2010	71	40.03	6	3	2	1	0	1	1	1	1	0	59	0	63	63	63	0
1729	2010	73	14.68	9	2	2	0	0	0	0	0	1	0	17	0	63	63	63	0
1730	2010	67	0.43	9	1	2	0	0	0	0	0	2	1	6	0	63	63	63	0
1731	2010	70	12.04	8	2	2	1	0	1	1	1	2	1	20	0	63	63	63	0
1732	2010	64	1.34	6	3	0	0	0	0	0	0	0	0	58	0	63	63	63	0
1733	2010	57	3.53	6	3	2	1	0	1	1	1	1	0	65	0	63	63	63	0
1734	2010	49	7.14	7	2	1	0	0	0	0	0	1	0	54	0	63	63	63	0
1735	2010	71	6.72	8	3	2	1	0	1	1	1	2	1	3	0	63	63	63	0
1736	2010	52	10.2	6	2	1	0	0	0	0	0	1	0	59	0	63	63	63	0
1737	2010	60	7.6	7	3	2	0	0	0	1	1	1	0	58	0	63	63	63	0
1738	2010	55	17.36	7	2	1	1	0	1	1	1	1	0	64	0	63	63	63	0
1739	2010	60	6.69	7	3	2	1	0	1	1	1	0	1	11	0	63	63	63	0
1740	2010	63	10.74	7	3	2	1	0	1	1	1	1	1	6	0	63	63	63	0
1741	2010	70	5.15	6	3	2	0	0	0	0	0	0	0	36	0	63	63	63	0
1742	2010	71	22.31	8	2	2	0	0	0	0	0	2	0	15	0	63	63	63	0
1743	2010	61	5.6	6	1	0	0	0	0	0	0	0	0	28	0	63	63	63	0
1744	2010	71	5.38	7	2	1	1	0	1	1	1	1	0	58	0	63	63	63	0
1745	2010	63	6.4	6	2	0	0	0	0	0	0	0	0	58	0	63	63	63	0
1746	2010	60	4.61	6	2	0	0	0	0	0	0	0	0	58	0	63	63	63	0
1747	2010	64	12.85	7	2	1	1	0	1	0	1	1	1	58	0	63	63	63	0
1748	2010	62	3.76	7	1	1	1	0	1	1	1	1	0	32	0	63	63	63	0
1749	2010	69	5.24	7	2	1	1	0	1	0	1	1	1	27	0	63	63	63	0
1750	2010	61	9.56	6	2	1	0	0	0	0	0	0	0	59	0	62	62	62	0
1751	2010	75	9.65	8	1	2	1	0	1	0	1	1	1	17	0	62	62	62	0
1752	2010	54	7.7	6	1	0	0	0	0	0	0	0	0	45	0	62	62	62	0
1753	2010	70	18.11	7	2	1	1	0	1	0	1	1	0	36	1	42	42	42	1
1754	2010	73	4.7	6	3	2	0	0	0	1	1	1	0	6	0	62	62	62	0
1755	2010	64	53.19	6	1	2	0	0	0	1	1	0	0	45	1	45	45	45	2
1756	2010	51	6.1	7	3	2	1	0	1	1	1	1	0	61	0	62	62	62	0
1757	2010	68	7.43	6	2	0	1	0	1	1	1	0	0	62	0	62	62	62	0
1758	2010	56	5.83	7	3	2	1	0	1	1	1	2	1	19	0	62	62	62	0
1759	2010	60	9.27	6	2	0	0	0	0	0	0	0	0	60	0	62	62	62	0
1760	2010	65	24.58	6	3	2	0	0	0	1	1	1	0	55	0	62	62	62	0
1761	2010	58	8.08	6	1	0	1	0	1	0	1	0	0	13	0	62	62	62	0
1762	2010	72	10.16	6	2	1	1	0	1	0	1	1	0	56	0	62	62	62	0
1763	2010	62	10.9	6	1	1	0	0	0	1	1	0	0	61	0	62	62	62	0
1764	2010	63	6.03	6	2	0	0	0	0	0	0	0	0	58	0	62	62	62	0
1765	2010	68	5.21	7	3	2	1	0	1	0	1	1	1	4	0	62	62	62	0
1766	2010	78	5.98	9	2	2	1	0	1	1	1	2	1	11	0	62	62	62	0
1767	2010	74	4.7	6	2	0	0	0	0	0	0	1	0	12	0	62	62	62	0
1768	2010	55	14.52	7	2	1	0	0	0	1	1	2	1	8	0	62	62	62	0
1769	2010	70	101.2	8	4	2	0	0	0	0	0	1	0	62	0	62	62	62	0
1770	2010	66	6.15	6	3	2	0	0	0	1	1	0	0	59	0	62	62	62	0
1771	2010	72	6.43	8	3	2	0	0	0	0	0	2	0	2	1	61	61	61	1
1772	2010	67	7.3	7	3	2	1	0	1	1	1	1	0	62	0	62	62	62	0
1773	2010	66	1.45	7	3	2	1	0	1	0	1	1	0	51	0	62	62	62	0
1774	2010	53	4.34	6	2	0	0	0	0	0	0	0	0	57	0	62	62	62	0
1775	2010	72	16.53	8	2	2	1	0	1	1	1	2	0	59	0	62	62	62	0
1776	2010	70	4.26	7	2	1	1	0	1	1	1	2	0	62	0	62	62	62	0
1777	2010	63	26.44	8	1	2	1	0	1	1	1	2	0	58	0	62	62	62	0
1778	2010	63	5.33	6	2	0	1	0	1	1	1	0	1	47	0	62	62	62	0
1779	2010	57	5.43	8	3	2	0	0	0	0	0	2	1	20	0	62	62	62	0
1780	2010	63	4.77	6	3	2	1	0	1	1	1	1	0	48	0	62	62	62	0
1781	2010	64	4.2	6	2	1	0	0	0	0	0	0	0	29	0	62	62	62	0
1782	2010	53	5.5	8	3	2	0	0	0	0	0	1	0	59	0	62	62	62	0
1783	2010	66	11.02	6	2	1	1	0	1	0	1	0	0	59	0	62	62	62	0
1784	2010	72	3.58	7	3	1	0	0	0	0	0	0	0	58	0	62	62	62	0
1785	2010	67	63.2	7	3	2	1	1	2	1	1	2	1	3	0	62	62	62	0
1786	2010	67	13.39	7	2	1	1	0	1	1	1	1	1	3	0	62	62	62	0
1787	2010	55	5.13	6	1	0	0	0	0	0	0	0	0	37	0	62	62	62	0
1788	2010	72	7.39	8	3	2	1	0	1	0	1	1	0	63	0	62	62	62	0
1789	2010	60	12.37	9	3	2	1	0	1	1	1	2	0	61	0	61	61	61	0
1790	2010	71	0.27	9	3	2	1	0	1	0	1	2	1	2	1	16	16	16	1
1791	2010	63	2.73	7	3	2	1	0	1	1	1	0	0	58	0	61	61	61	0
1792	2010	67	15.63	6	3	2	1	0	1	1	1	1	1	5	0	61	61	61	0
1793	2010	69	32.63	7	3	2	1	0	1	0	1	1	1	57	0	61	61	61	0
1794	2010	65	7.06	7	2	1	1	0	1	1	1	2	1	5	0	61	61	61	0
1795	2010	67	3.89	7	2	1	1	0	1	1	1	1	0	58	0	61	61	61	0
1796	2010	62	7.66	7	2	1	1	0	1	1	1	1	0	57	0	61	61	61	0
1797	2010	67	11.8	7	2	1	1	0	1	1	1	1	0	62	0	61	61	61	0
1798	2010	67	3.09	6	2	0	0	0	0	0	0	0	0	62	0	61	61	61	0
1799	2010	71	8.07	6	2	1	0	0	0	0	0	0	0	49	0	61	61	61	0
1800	2010	73	3.91	7	3	2	0	0	0	0	0	0	0	29	0	61	61	61	0
1801	2010	45	0.28	7	3	2	1	0	1	1	1	2	1	8	0	61	61	61	0
1802	2010	68	10.44	7	3	2	1	0	1	1	1	1	0	26	0	61	61	61	0
1803	2010	71	10.98	6	2	1	1	0	1	0	1	0	0	61	0	61	61	61	0
1804	2010	67	10.87	6	3	2	0	0	0	0	0	0	0	57	0	61	61	61	0
1805	2010	71	7.37	7	2	1	1	0	1	1	1	2	1	24	0	61	61	61	0
1806	2010	60	27.1	7	2	2	0	0	0	1	1	1	0	60	0	61	61	61	0
1807	2010	77	5.27	5	2	1	0	0	0	0	0	0	0	48	0	61	61	61	0
1808	2010	65	9.35	8	2	2	1	0	1	1	1	2	0	58	0	61	61	61	0
1809	2010	65	12.15	8	3	2	0	0	0	0	0	1	0	57	0	61	61	61	0
1810	2010	62	8.06	7	2	1	0	0	0	0	0	1	0	58	0	61	61	61	0
1811	2010	70	1.11	6	3	2	0	0	0	0	0	0	0	62	0	61	61	61	0
1812	2010	80	20.21	7	3	2	1	1	2	1	1	1	1	12	0	61	61	61	0
1813	2010	61	10.94	7	3	1	1	0	1	1	1	1	1	15	0	61	61	61	0
1814	2010	68	9.15	7	2	1	1	0	1	0	1	1	0	26	0	61	61	61	0
1815	2010	71	10.43	7	2	1	1	0	1	0	1	1	0	58	0	61	61	61	0
1816	2010	70	3.96	6	2	0	0	0	0	0	0	0	0	55	0	61	61	61	0
1817	2010	70	13	6	3	2	1	0	1	1	1	0	0	51	0	61	61	61	0
1818	2010	71	8.9	6	3	2	0	0	0	0	0	0	0	63	0	61	61	61	0
1819	2010	66	5.4	6	3	2	1	0	1	0	1	1	0	44	0	61	61	61	0
1820	2010	73	10.18	6	3	2	1	0	1	1	1	1	1	6	0	61	61	61	0
1821	2010	69	19.4	8	3	2	1	1	2	1	1	1	1	5	0	61	61	61	0
1822	2010	49	4.76	6	2	0	0	0	0	0	0	0	0	54	0	61	61	61	0
1823	2010	55	6	6	2	1	0	0	0	0	0	0	0	58	0	61	61	61	0
1824	2010	54	10.39	8	3	2	1	0	1	0	1	2	1	3	0	61	61	61	0
1825	2010	71	8.54	8	3	2	1	0	1	1	1	2	1	54	0	61	61	61	0
1826	2010	60	7.92	6	1	0	0	0	0	0	0	1	0	55	0	61	61	61	0
1827	2010	69	13.81	7	2	1	1	0	1	0	1	1	1	48	0	61	61	61	0
1828	2010	69	18.5	6	3	2	1	0	1	0	1	1	0	7	0	61	61	61	0
1829	2010	59	49.37	7	2	2	0	0	0	0	0	1	0	35	0	61	61	61	0
1830	2010	61	5.16	7	3	2	1	0	1	1	1	2	1	34	0	60	60	60	0
1831	2010	67	3.38	8	2	2	0	0	0	0	0	1	0	49	0	60	60	60	0
1832	2010	65	5.9	6	2	0	1	0	1	1	1	0	0	49	0	60	60	60	0
1833	2010	58	6.18	7	1	1	1	0	1	1	1	1	0	54	0	60	60	60	0
1834	2010	67	3.3	7	3	2	0	0	0	0	0	1	0	58	0	60	60	60	0
1835	2010	53	6.62	6	3	2	1	0	1	1	1	2	1	5	0	60	60	60	0
1836	2010	66	9.1	7	1	1	0	0	0	0	0	1	0	57	0	60	60	60	0
1837	2010	69	20.16	8	3	2	1	1	2	1	1	1	1	25	0	60	60	60	0
1838	2010	67	1.57	6	2	0	0	0	0	0	0	0	0	56	0	60	60	60	0
1839	2010	79	2.62	9	3	2	1	1	2	1	1	2	1	3	1	15	15	15	1
1840	2010	73	10.77	6	3	2	1	0	1	1	1	1	0	60	0	60	60	60	0
1841	2010	71	20.83	7	2	2	0	0	0	1	1	0	0	42	1	43	43	43	2
1842	2010	65	17.46	8	2	2	1	0	1	1	1	2	1	4	0	60	60	60	0
1843	2010	72	5.8	6	3	2	0	0	0	0	0	1	0	2	0	60	60	60	0
1844	2010	68	12.35	8	3	2	1	0	1	1	1	2	1	9	0	60	60	60	0
1845	2010	57	17.94	8	3	2	1	0	1	1	1	1	0	23	0	60	60	60	0
1846	2010	73	17.92	6	3	2	1	0	1	1	1	1	0	48	0	60	60	60	0
1847	2010	72	3.79	10	3	2	1	0	1	1	1	2	1	34	1	48	48	48	1
1848	2010	68	4.84	8	3	2	1	0	1	0	1	2	1	48	0	60	60	60	0
1849	2010	50	0.07	8	3	2	0	0	0	0	0	2	0	54	0	60	60	60	0
1850	2010	75	7.31	6	2	1	1	0	1	0	1	0	0	57	0	60	60	60	0
1851	2010	68	16.75	7	2	1	1	0	1	0	1	1	0	48	0	60	60	60	0
1852	2010	57	5.06	8	2	2	0	0	0	1	1	1	0	57	0	60	60	60	0
1853	2010	51	6.34	5	3	2	0	0	0	0	0	0	0	58	0	60	60	60	0
1854	2010	66	17.24	7	3	2	0	0	0	1	1	1	1	3	0	60	60	60	0
1855	2010	55	6.3	7	2	1	1	0	1	0	1	1	0	62	0	60	60	60	0
1856	2010	65	8	7	3	2	1	0	1	0	1	0	0	52	0	60	60	60	0
1857	2010	62	1.04	6	1	0	0	0	0	0	0	0	0	53	0	60	60	60	0
1858	2010	61	12.61	7	3	2	1	0	1	1	1	1	0	58	0	60	60	60	0
1859	2010	67	20.05	7	2	2	1	0	1	1	1	1	0	58	0	60	60	60	0
1860	2010	54	4.3	6	1	0	0	0	0	0	0	1	0	51	0	60	60	60	0
1861	2010	66	5.09	7	3	2	0	0	0	0	0	1	0	55	0	60	60	60	0
1862	2010	59	15.07	8	2	2	1	0	1	1	1	2	1	3	0	60	60	60	0
1863	2010	61	5	7	3	2	0	0	0	0	0	1	0	51	0	60	60	60	0
1864	2010	70	15.6	8	3	2	1	0	1	0	1	1	1	4	0	60	60	60	0
1865	2010	46	5.05	7	3	2	1	0	1	0	1	1	0	57	0	60	60	60	0
1866	2010	61	6.8	8	3	2	1	0	1	0	1	0	0	59	0	60	60	60	0
1867	2010	60	9.83	7	3	2	0	0	0	0	0	1	0	57	0	60	60	60	0
1868	2010	55	17.5	7	2	1	0	0	0	1	1	1	1	27	0	60	60	60	0
1869	2010	56	4.34	7	3	2	1	0	1	0	1	0	0	62	0	60	60	60	0
1870	2010	72	15.67	8	3	2	1	0	1	0	1	1	1	6	0	60	60	60	0
1871	2010	68	64.59	8	3	2	1	1	2	1	1	1	1	5	0	60	60	60	0
1872	2010	61	91.9	8	3	2	1	0	1	1	1	2	1	3	0	60	60	60	0
1873	2010	72	4.78	6	2	1	1	0	1	1	1	0	0	59	0	60	60	60	0
1874	2010	55	4.11	6	3	2	0	0	0	0	0	0	0	60	0	60	60	60	0
1875	2010	69	5.17	7	1	1	0	0	0	0	0	0	0	62	0	60	60	60	0
1876	2010	62	6.16	6	1	0	1	0	1	0	1	0	0	53	0	59	59	59	0
1877	2010	74	13.74	6	3	2	0	0	0	0	0	0	0	21	1	38	38	38	2
1878	2010	67	6.4	6	2	0	0	0	0	1	1	1	1	6	0	59	59	59	0
1879	2010	65	49.11	7	3	2	1	0	1	1	1	1	1	19	0	59	59	59	0
1880	2010	60	14.81	6	3	2	0	0	0	0	0	0	0	57	0	59	59	59	0
1881	2010	56	10.8	8	3	2	0	0	0	0	0	1	0	59	0	59	59	59	0
1882	2010	66	9	9	3	2	1	1	2	1	1	2	1	3	1	28	28	28	1
1883	2010	62	5.02	9	2	2	0	0	0	0	0	1	1	36	0	59	59	59	0
1884	2010	68	6	5	3	2	0	0	0	0	0	1	0	52	0	59	59	59	0
1885	2010	70	10.95	8	2	2	1	0	1	0	1	2	0	35	0	59	59	59	0
1886	2010	67	5.13	6	1	0	0	0	0	1	1	0	0	59	0	59	59	59	0
1887	2010	66	7.93	8	2	2	0	0	0	0	0	2	0	59	0	59	59	59	0
1888	2010	64	6.63	6	3	2	1	0	1	1	1	2	1	3	0	59	59	59	0
1889	2010	48	19.5	6	3	2	1	0	1	0	1	1	0	22	0	59	59	59	0
1890	2010	57	6	6	2	0	1	0	1	0	1	1	0	59	0	59	59	59	0
1891	2010	63	3.43	8	3	2	0	0	0	0	0	1	1	23	0	59	59	59	0
1892	2010	67	33.2	7	3	2	1	1	2	1	1	2	1	6	0	59	59	59	0
1893	2010	70	12.15	7	3	2	0	0	0	1	1	2	1	34	0	59	59	59	0
1894	2010	62	5.39	7	1	1	0	0	0	0	0	1	1	16	0	59	59	59	0
1895	2010	68	15.3	6	3	2	1	0	1	0	1	1	0	59	0	59	59	59	0
1896	2010	60	1.6	7	1	1	0	0	0	0	0	0	0	59	0	59	59	59	0
1897	2010	68	5.8	6	2	1	0	0	0	0	0	0	0	56	0	59	59	59	0
1898	2010	71	19.74	8	2	2	0	0	0	0	0	1	1	56	0	59	59	59	0
1899	2010	59	2.56	6	2	0	0	0	0	0	0	0	0	56	0	59	59	59	0
1900	2010	62	1.26	6	1	0	0	0	0	0	0	1	0	55	0	59	59	59	0
1901	2010	63	7.01	7	3	2	1	0	1	1	1	1	1	24	0	59	59	59	0
1902	2010	73	14.15	8	3	2	1	0	1	1	1	2	1	3	0	59	59	59	0
1903	2010	74	4.85	7	3	2	1	0	1	0	1	1	0	60	0	59	59	59	0
1904	2010	81	4.67	6	1	0	0	0	0	0	0	1	0	49	0	59	59	59	0
1905	2010	67	42	6	3	2	1	0	1	0	1	1	0	41	0	59	59	59	0
1906	2010	68	6.14	6	1	0	0	0	0	0	0	0	0	58	0	59	59	59	0
1907	2010	57	7.38	6	2	1	0	0	0	1	1	0	0	58	0	59	59	59	0
1908	2010	64	18	7	3	2	1	0	1	1	1	0	0	55	0	59	59	59	0
1909	2010	68	20.61	6	2	2	0	0	0	1	1	1	1	5	0	59	59	59	0
1910	2010	69	6.9	6	2	1	0	0	0	1	1	0	0	47	0	59	59	59	0
1911	2010	72	7.52	8	3	2	1	0	1	0	1	2	1	15	0	59	59	59	0
1912	2010	66	2.87	7	2	2	0	0	0	0	0	1	0	59	0	59	59	59	0
1913	2010	64	22.69	6	3	2	1	0	1	1	1	0	1	3	0	58	58	58	0
1914	2010	64	6.95	7	2	1	1	0	1	1	1	1	1	3	0	58	58	58	0
1915	2010	72	7.88	6	2	0	0	0	0	0	0	0	0	36	0	58	58	58	0
1916	2010	54	5.69	6	1	0	1	0	1	0	1	1	0	55	0	58	58	58	0
1917	2010	56	8.61	6	2	0	1	0	1	1	1	1	0	56	0	58	58	58	0
1918	2010	66	27.91	8	3	2	1	1	2	1	1	2	0	58	0	58	58	58	0
1919	2010	62	9.78	7	3	2	1	0	1	1	1	1	1	8	1	53	53	53	2
1920	2010	71	12.92	8	3	2	1	0	1	1	1	1	0	59	0	58	58	58	0
1921	2010	73	5.12	6	3	2	0	0	0	0	0	1	0	53	0	58	58	58	0
1922	2010	53	17.65	9	3	2	1	0	1	1	1	2	1	5	0	58	58	58	0
1923	2010	69	5.52	7	3	2	1	0	1	1	1	1	1	10	0	58	58	58	0
1924	2010	66	7.55	9	3	2	1	0	1	1	1	1	1	21	0	58	58	58	0
1925	2010	77	5.3	7	3	2	0	0	0	0	0	1	0	12	1	32	32	32	2
1926	2010	67	6.59	6	2	0	0	0	0	0	0	1	0	58	0	58	58	58	0
1927	2010	57	11.95	6	1	1	0	0	0	1	1	1	1	26	0	58	58	58	0
1928	2010	60	5.18	7	1	1	0	0	0	0	0	0	0	56	0	58	58	58	0
1929	2010	55	5.51	7	3	2	0	0	0	1	1	1	0	60	0	58	58	58	0
1930	2010	68	4.16	7	2	1	0	0	0	0	0	1	0	57	0	58	58	58	0
1931	2010	71	0.06	9	2	2	1	0	1	0	1	2	0	55	0	58	58	58	0
1932	2010	67	13.85	6	4	2	1	0	1	1	1	1	0	57	0	58	58	58	0
1933	2010	77	0.56	9	3	2	0	0	0	0	0	2	1	7	0	58	58	58	0
1934	2010	63	2.39	7	3	2	1	0	1	1	1	1	1	10	0	58	58	58	0
1935	2010	55	3.87	6	3	2	1	0	1	0	1	1	0	58	0	58	58	58	0
1936	2010	59	4.09	6	2	1	1	0	1	1	1	1	0	57	0	58	58	58	0
1937	2010	62	4.71	7	1	1	0	0	0	0	0	1	0	57	0	58	58	58	0
1938	2010	72	31.28	8	4	2	1	1	2	1	1	2	1	4	0	58	58	58	0
1939	2010	67	3.6	6	3	2	0	0	0	0	0	2	0	42	0	58	58	58	0
1940	2010	72	32	9	2	2	1	1	2	1	1	2	0	2	0	58	58	58	0
1941	2010	70	6.4	9	3	2	0	0	0	1	1	1	0	59	0	58	58	58	0
1942	2010	48	8.96	7	2	1	1	0	1	0	1	1	0	59	0	58	58	58	0
1943	2010	53	10.17	8	3	2	1	1	2	0	1	2	1	10	0	58	58	58	0
1944	2010	78	0.01	8	3	2	0	0	0	0	0	1	0	38	1	53	53	53	2
1945	2010	72	5.47	7	2	1	1	0	1	0	1	1	1	18	0	58	58	58	0
1946	2010	77	6.09	6	4	2	0	0	0	0	0	1	0	18	1	36	36	36	2
1947	2010	67	0.11	6	3	2	0	0	0	0	0	0	1	10	0	57	57	57	0
1948	2010	52	4.5	7	3	2	0	0	0	0	0	0	0	45	0	57	57	57	0
1949	2010	70	7.74	7	3	2	1	0	1	1	1	2	1	10	0	57	57	57	0
1950	2010	70	5.87	7	2	1	0	0	0	1	1	1	0	55	0	57	57	57	0
1951	2010	54	7.74	8	3	2	1	0	1	0	1	1	0	59	0	57	57	57	0
1952	2010	63	3.04	7	2	1	0	0	0	0	0	1	0	12	0	57	57	57	0
1953	2010	55	2.05	6	2	1	0	0	0	0	0	0	0	57	0	57	57	57	0
1954	2010	61	10.03	6	2	1	0	0	0	1	1	0	0	57	0	57	57	57	0
1955	2010	57	6.98	6	3	2	1	0	1	0	1	0	0	56	0	57	57	57	0
1956	2010	46	9.71	7	3	2	1	0	1	0	1	1	0	58	0	57	57	57	0
1957	2010	62	76.7	6	2	2	1	0	1	1	1	2	1	25	0	57	57	57	0
1958	2010	75	14.12	8	3	2	1	0	1	1	1	2	1	5	0	57	57	57	0
1959	2010	65	20.11	6	3	2	1	0	1	1	1	2	0	57	0	57	57	57	0
1960	2010	68	5.4	9	3	2	1	1	2	1	1	2	1	4	1	23	23	23	1
1961	2010	76	3.83	6	3	2	1	0	1	1	1	1	0	57	0	57	57	57	0
1962	2010	64	5.14	6	3	2	0	0	0	1	1	0	0	58	0	57	57	57	0
1963	2010	56	6.97	6	3	2	0	0	0	0	0	0	0	38	0	57	57	57	0
1964	2010	63	9.09	6	3	2	0	0	0	0	0	1	0	3	0	57	57	57	0
1965	2010	63	14.27	8	3	2	1	0	1	1	1	1	1	3	0	57	57	57	0
1966	2010	66	5.03	6	3	2	1	0	1	1	1	0	0	58	0	57	57	57	0
1967	2010	68	5.6	8	3	2	0	0	0	0	0	0	0	57	0	57	57	57	0
1968	2010	64	15.88	9	1	2	1	0	1	1	1	2	1	4	0	57	57	57	0
1969	2010	62	8.01	6	2	0	1	0	1	1	1	0	0	57	0	57	57	57	0
1970	2010	77	11.19	7	3	2	1	0	1	1	1	2	1	5	0	57	57	57	0
1971	2010	68	2.15	7	1	1	0	0	0	0	0	1	0	50	0	57	57	57	0
1972	2010	55	8.43	6	2	1	1	0	1	1	1	0	0	58	0	57	57	57	0
1973	2010	61	8.56	7	3	2	1	0	1	1	1	1	1	11	0	57	57	57	0
1974	2010	71	0.91	8	3	2	1	0	1	1	1	1	1	9	0	57	57	57	0
1975	2010	71	8.2	8	3	2	1	0	1	1	1	1	1	44	0	57	57	57	0
1976	2010	70	4.43	7	3	2	1	0	1	1	1	2	1	56	0	57	57	57	0
1977	2010	68	13.15	7	3	2	1	0	1	0	1	1	0	58	0	57	57	57	0
1978	2010	56	3.56	9	3	2	1	0	1	1	1	2	1	17	0	57	57	57	0
1979	2010	52	15.4	6	2	1	1	0	1	1	1	1	0	58	0	57	57	57	0
1980	2010	64	5.27	8	2	2	1	0	1	0	1	2	0	57	0	57	57	57	0
1981	2010	72	4.09	7	3	2	1	0	1	1	1	1	0	50	0	57	57	57	0
1982	2010	76	12.33	6	2	1	1	0	1	1	1	1	1	4	0	57	57	57	0
1983	2010	75	81.77	8	2	2	1	0	1	1	1	2	1	5	0	57	57	57	0
1984	2010	76	13.96	6	2	1	1	0	1	1	1	1	0	33	0	57	57	57	0
1985	2010	59	6.21	8	2	2	1	0	1	1	1	1	1	27	0	57	57	57	0
1986	2010	65	6.01	7	2	1	1	0	1	1	1	1	1	36	0	56	56	56	0
1987	2010	72	4.18	6	3	2	1	0	1	0	1	0	0	55	0	56	56	56	0
1988	2010	70	16.3	7	1	1	1	0	1	0	1	1	1	18	0	56	56	56	0
1989	2010	57	5.4	7	2	1	0	0	0	1	1	1	0	45	1	50	50	50	2
1990	2010	62	1.3	6	2	0	0	0	0	0	0	0	0	49	0	56	56	56	0
1991	2010	82	9.27	7	2	1	1	0	1	0	1	1	0	57	0	56	56	56	0
1992	2010	61	4.18	6	2	0	0	0	0	1	1	0	0	58	0	56	56	56	0
1993	2010	68	4.37	7	2	1	0	0	0	0	0	1	0	54	0	56	56	56	0
1994	2010	72	86	9	3	2	1	1	2	1	1	2	1	3	0	56	56	56	0
1995	2010	68	7.96	8	3	2	1	0	1	1	1	2	1	17	0	56	56	56	0
1996	2010	72	6.06	6	1	0	0	0	0	0	0	1	0	45	0	56	56	56	0
1997	2010	51	7.08	7	3	1	1	1	2	1	1	1	1	15	0	56	56	56	0
1998	2010	58	9.15	7	2	1	1	0	1	0	1	1	1	35	0	56	56	56	0
1999	2010	70	4.44	7	2	1	1	1	2	1	1	1	1	7	0	56	56	56	0
[truncated: 1,093 more rows]
